# Supplementary material for: Dynamic egg color mimicry
Source: Ecol Evol. 2016 May 24;6(12):4192–202. doi: 10.1002/ece3.2187 (PMC4972242; doi:10.1002/ece3.2187)
Supplement: Supplementary file 1 — Table S1. Behavioral data. [file ECE3-6-4192-s001.xls]

## Sheet: List1
year	nest number	latency to response (in days)	clutch size at the time of parasitism
2008	111	1	2
2009	115	5--14	4--5
2009	140	7--10	2
2009	149	2	0
2009	154	5	1--2
2009	202	3	3
2009	209	6	0
2009	221	2	0--2
2009	275	4	3
2009	310	1--3	0
2009	331	1--2	1
2010	105	3	4
2010	120	10--13	2--3
2010	123	2	1
2010	127	2--5	0
2010	129	6--7	0
2010	130	2--3	2
2010	205	6	1
2010	209	2	2
2010	231	5--9	2
2010	317	2	3
2010	405	4	3
2010	501	4	0
2011	165	4--8	0
2011	201	1	3
2011	271	2--7	0--1
2011	304	2	0
2011	403	0	0
2012	521	4	0--1
2012	902	1--3	2--3
2012	906	3	2
2013	102	1--2	2
2013	118	5--6	2
2013	202	3--5	0--2
2013	220	4--6	2
2013	221	9--11	0
2013	221	5--10	0--1
2013	228	2	2
2013	309	2	0
2013	310	2--3	4
2013	316	2--3	4
2013	324	6--8	2
2013	328	1	0
2013	404	2	3
2013	405	3--4	2
2013	409	0	1
2013	410	0--1	1
2013	416	0	4
2013	417	0--1	0--1
2013	601	2	0
2013	616	2--6	2--3
2013	701	0	2
2013	706	1--8	2
2013	853	4--9	4
2014	109	0	2
2014	120	1--2	3
2014	123	0	4--5
2014	204	3	3
2014	216	5	5
2014	218	5--6	1
2014	301	3	4--5
2014	307	2--3	2
2014	407	0	2
2014	414	10--14	2
2014	415	3--4	3
2014	503	3--5	2
2014	515	1	4
2014	601	0	2
2014	607	0--1	3
2014	628	0--1	3
2015	107	0--1	3
2015	116	2	2
2015	125	2--3	1
2015	127	3	2
2015	135	5--11	1--2
2015	201	1--2	1--2
2015	202	4	0--2
2015	209	5--6	2
2015	211	4--6	0--1
2015	221	4--5	1
2015	223	4	2
2015	227	2	1
2015	239	5--11	0--1
2015	301	8--11	0
2015	406	2	3
2015	407	9--14	5
2015	622	3--6	3
2015	628	2	1
2015	642	0	0--1
2015	817	2	4
2015	817	2	1
