# Supplementary material for: Dynamic egg color mimicry
Source: Ecol Evol. 2016 May 24;6(12):4192–202. doi: 10.1002/ece3.2187 (PMC4972242; doi:10.1002/ece3.2187)
Supplement: Supplementary file 2 — Table S2. Eggshell reflectance. [file ECE3-6-4192-s002.xls]

## Sheet: eggshell reflectance
	naturally incubated warbler eggshell reflectance
Wavelength	mean1_101_Aa5	mean2_101_Aa5	mean3_101_Aa5	mean1_118_Aa5	mean2_118_Aa5	mean3_118_Aa5	mean1_205_Aa5	mean2_205_Aa5	mean3_205_Aa5	mean1_206_Aa5	mean2_206_Aa5	mean3_206_Aa5	mean1_209_Aa5	mean2_209_Aa5	mean3_209_Aa5	mean1_211_Aa5	mean2_211_Aa5	mean3_211_Aa5	mean1_213_Aa5	mean2_213_Aa5	mean3_213_Aa5	mean1_216_Aa5	mean2_216_Aa5	mean3_216_Aa5	mean1_218_Aa6	mean2_218_Aa6	mean3_218_Aa6	mean1_305_Aa5	mean2_305_Aa5	mean3_305_Aa5	mean1_401_Aa	mean2_401_Aa	mean1_404_Aa6	mean2_404_Aa6	mean3_404_Aa6	mean1_407_Aa5	mean2_407_Aa5	mean3_407_Aa5	mean1_408_Aa5	mean2_408_Aa5	mean3_408_Aa5	mean1_410_Aa5	mean2_410_Aa5	mean3_410_Aa5	mean1_501_Aa5	mean2_501_Aa5	mean3_501_Aa5	mean1_502_Aa5	mean2_502_Aa5
300	34.0848	31.7929	44.2863	50.0412	46.0599	33.1651	26.3926	25.713	30.4063	15.553	35.0904	30.6281	32.6848	28.394	30.1275	40.352	46.7239	46.1148	33.4145	44.8026	41.7606	35.2372	48.4496	28.7166	31.2528	31.7584	26.6073	28.5088	28.6678	33.2415	27.2064	31.636	27.4669	27.5839	26.7141	30.1727	34.8294	33.976	31.7795	37.116	36.0877	33.2511	30.0365	34.1759	26.1886	27.2363	25.0825	32.665	23.1422
301	34.8422	32.2741	45.2009	50.9476	47.494	33.7589	27.0394	26.3642	31.2258	15.74	35.5728	31.2282	33.2826	28.978	30.7289	41.3244	47.7339	46.8137	33.9913	45.6422	42.6553	35.7964	49.1244	29.229	31.5957	32.2473	26.9347	29.112	29.207	33.8886	28.0185	32.4002	27.9573	27.9869	27.213	30.7896	35.3799	34.7153	32.4232	37.7936	36.8688	33.743	30.7515	35.0518	26.7277	27.796	25.5789	33.2199	23.5172
302	35.5717	32.5525	46.0939	51.9425	48.2656	34.3557	27.6044	27.0296	31.8809	16.067	36.0886	31.9062	33.7619	29.6323	31.1678	42.34	48.8548	47.583	34.6761	46.8415	43.673	36.5618	49.766	29.8096	32.032	32.8959	27.4191	29.5636	29.7368	34.5438	28.7809	33.0976	28.4978	28.2657	27.669	31.5571	35.8654	35.593	33.205	38.5618	37.6469	34.2664	31.4264	36.0282	27.2953	28.3699	26.202	33.7659	23.946
303	36.2716	32.9267	46.7792	52.8242	49.1904	34.9771	28.1649	27.673	32.4354	16.3497	36.513	32.5008	34.1793	30.2734	31.7314	43.3776	49.9747	48.2893	35.1572	47.8327	44.4858	37.3706	50.2459	30.3577	32.519	33.4344	27.6975	30.0133	30.2746	35.1595	29.5708	33.8492	29.0607	28.6205	28.0836	32.3379	36.4593	36.3526	33.9627	39.3206	38.3753	34.7409	31.9833	36.9258	27.8165	28.8844	26.7335	34.4188	24.3486
304	36.85	33.3953	47.4425	53.5768	49.7659	35.5429	28.7617	28.3188	32.9842	16.4644	36.8852	33.0426	34.4708	30.8498	32.2333	44.3303	50.9448	48.9829	35.6051	48.8272	45.1525	37.9245	50.594	30.7996	32.8075	33.8331	27.929	30.4184	30.7233	35.7637	30.2094	34.357	29.3918	28.6665	28.5106	32.9276	36.9324	37.1638	34.6873	40.1403	38.9472	35.1834	32.484	37.8022	28.3182	29.3023	27.2768	34.8168	24.5258
305	37.4231	33.6695	48.0881	54.1222	50.3816	36.0128	29.21	28.8426	33.5028	16.65	37.1793	33.5885	34.6335	31.2903	32.7117	45.3577	51.966	49.7002	36.056	49.9034	45.8887	38.6636	50.9262	31.3491	33.1663	34.4087	28.2178	30.8542	31.0727	36.1264	30.8054	35.051	29.7459	28.8057	28.8545	33.6007	37.3011	37.8181	35.5655	40.902	39.4234	35.5782	32.9808	38.6235	28.7543	29.642	27.9424	35.2485	24.7983
306	37.9872	33.6944	48.583	54.6275	50.8535	36.4339	29.8365	29.2778	34.121	16.744	37.3969	34.0648	34.9064	31.6667	33.1576	46.3161	53.0392	50.1838	36.3791	50.8777	46.5789	39.2804	50.9569	31.8288	33.4715	34.8171	28.2525	31.3622	31.3744	36.5151	31.4909	35.7902	30.0951	28.9827	29.237	34.1382	37.7475	38.4474	36.2875	41.6098	39.8331	35.8056	33.4054	39.2934	29.1921	30.0545	28.4105	35.7113	25.022
307	38.5136	33.5767	49.1168	54.911	51.171	36.7856	30.3791	29.7696	34.5629	16.8537	37.6064	34.4848	35.0385	32.0997	33.4085	47.2522	54.0526	50.5518	36.7272	51.7941	47.2813	39.8446	50.9831	32.1773	33.706	35.2053	28.2216	31.7191	31.5218	36.8804	32.1722	36.268	30.423	29.1089	29.4599	34.5541	37.9406	38.9477	37.0093	42.2283	40.1277	36.0654	33.8444	39.9855	29.5191	30.4426	28.9304	36.0205	25.2528
308	38.9953	33.7952	49.6192	55.2481	51.499	36.9563	30.7277	30.1997	35.0132	17.0349	37.607	34.889	35.1065	32.4754	33.745	48.2196	54.9759	50.8645	36.9247	52.5895	47.886	40.4589	50.955	32.5065	33.9548	35.6129	28.1832	32.0791	31.6437	37.154	32.7443	36.8283	30.6349	29.1685	29.6815	35.1368	38.1706	39.5017	37.6072	42.6847	40.4337	36.2039	34.2552	40.4718	29.9352	30.8487	29.3404	36.3656	25.5138
309	39.46	34.3058	49.9491	55.5027	51.8421	37.1573	31.1392	30.6518	35.3764	17.0901	37.6971	35.2076	35.3143	32.8163	34.0545	48.8717	55.7933	51.0067	37.1577	53.2224	48.4022	40.9503	50.5701	32.8079	34.107	35.9347	28.0813	32.3382	31.7906	37.4538	33.2995	37.2743	30.865	29.2167	29.7575	35.6027	38.2478	40.0902	38.1089	43.1175	40.8324	36.4097	34.6548	40.9439	30.2807	31.2205	29.6139	36.6379	25.611
310	39.8989	34.9101	50.2161	55.7158	51.9962	37.2639	31.4626	31.0485	35.551	17.2294	37.664	35.4845	35.3205	33.1123	34.3205	49.5637	56.4886	51.1351	37.3661	53.7239	48.7747	41.2844	50.2876	33.018	34.2056	36.1413	28.0102	32.613	31.9408	37.6325	33.8256	37.5748	31.1947	29.1813	29.8116	36.0201	38.3021	40.5015	38.494	43.4104	41.164	36.6148	34.8413	41.3677	30.5978	31.5337	29.901	36.8006	25.6444
311	40.2134	35.9417	50.3845	55.9727	52.1084	37.2391	31.7892	31.3163	35.8449	17.3617	37.6753	35.6983	35.3532	33.3173	34.6655	50.2755	57.0072	51.2542	37.6297	54.0996	49.0749	41.6603	49.892	33.2452	34.3855	36.2467	27.9196	32.8778	32.0828	37.7069	34.2433	38.0015	31.2992	28.8129	29.8927	36.3122	38.1632	40.844	38.9323	43.6761	41.391	36.6275	35.0334	41.6671	30.8662	31.7951	30.1586	36.9695	25.4806
312	40.471	36.5123	50.4258	55.9194	52.2274	37.3133	32.1349	31.5479	36.0728	17.431	37.6276	35.6914	35.32	33.3889	34.931	50.8389	57.4239	51.2509	37.7512	54.4237	49.3334	41.9362	49.4163	33.4044	34.4134	36.3321	27.8004	33.1121	32.1835	37.6863	34.6251	38.3459	31.4016	28.7099	29.7868	36.4954	37.9921	41.0584	39.3463	43.9803	41.5714	36.7253	35.1537	41.9744	30.9728	31.9056	30.3893	36.9756	25.3665
313	40.6136	36.4998	50.3844	55.855	52.0404	37.181	32.4107	31.7226	36.2092	17.5113	37.487	35.7494	35.1388	33.4675	34.9594	51.4026	57.7241	51.2212	37.758	54.5625	49.4916	42.1573	48.803	33.5275	34.3437	36.4021	27.6847	33.3639	32.2367	37.6793	35.0276	38.6022	31.4268	28.4421	29.7488	36.6244	37.9138	41.1289	39.6862	44.1728	41.6221	36.6819	35.2157	42.0304	31.09	31.9388	30.5493	37.0663	25.2529
314	40.7503	36.7963	50.1788	55.7019	51.9251	37.0524	32.5125	31.9512	36.247	17.6114	37.3865	35.6901	34.9702	33.487	35.0044	51.9204	57.9917	51.2354	37.789	54.6717	49.6185	42.3231	47.9131	33.608	34.311	36.4404	27.5222	33.4864	32.1836	37.6127	35.3577	38.7205	31.3774	28.1494	29.6978	36.7045	37.7553	41.1613	40.0287	44.253	41.588	36.5318	35.2074	42.0112	31.1332	31.9049	30.6536	37.2308	25.0819
315	40.8411	37.0832	49.9499	55.2746	51.6823	36.9417	32.6768	32.085	36.3038	17.7025	37.1157	35.5662	34.6547	33.3787	35.0237	52.1645	58.1785	51.0291	37.6358	54.7336	49.589	42.2641	46.9136	33.5024	34.0107	36.4114	27.2624	33.6516	32.0043	37.5582	35.6713	38.8345	31.3336	27.9244	29.4128	36.8241	37.6252	41.1445	40.1907	44.3403	41.5158	36.3894	35.1848	41.8519	31.0951	31.7817	30.7153	37.1808	24.8787
316	40.9571	37.1782	49.6934	54.9761	51.1527	36.6599	32.8163	32.21	36.2209	17.7832	36.8553	35.5921	34.3278	33.2292	34.8948	52.3773	58.2596	50.675	37.6268	54.6281	49.6066	42.1363	45.6964	33.4738	33.7575	36.2123	26.9342	33.7414	31.7883	37.4281	35.9873	38.8461	31.3299	27.6685	29.2154	36.8036	37.3887	41.0043	40.2986	44.3065	41.4334	36.1914	35.1436	41.6121	31.0971	31.5987	30.6698	37.0987	24.6628
317	41.1232	37.2382	49.4544	54.7121	50.8612	36.4156	32.8044	32.2686	36.0819	17.8864	36.4773	35.5107	34.1026	32.9736	34.7779	52.7011	58.2686	50.327	37.698	54.6928	49.5831	41.9544	44.5636	33.3425	33.4653	35.9558	26.5262	33.7856	31.4612	37.256	36.2321	38.7518	31.283	27.2996	28.9827	36.7927	37.1162	40.9441	40.4271	44.2245	41.3057	35.9266	34.9407	41.3737	31.0033	31.4615	30.625	36.858	24.3799
318	41.2003	36.9046	49.1276	54.3674	50.2668	36.0707	32.8582	32.2621	35.891	17.9589	36.158	35.2856	33.66	32.6194	34.4416	52.8514	57.9966	49.8492	37.5698	54.5738	49.4093	41.8185	43.4828	33.2043	33.1156	35.4909	26.1205	33.8285	31.1073	36.9573	36.4483	38.6954	31.1379	26.9595	28.5638	36.8879	36.7533	40.8295	40.4976	44.2561	41.1736	35.7266	34.7764	41.1283	30.9764	31.2904	30.5936	36.5947	24.1406
319	41.2209	36.4513	48.5575	54.0924	49.641	35.6352	32.7851	32.2537	35.5878	18.0041	35.8604	35.0774	33.2025	32.2637	33.9972	53.0205	57.7712	49.3334	37.4339	54.3521	49.1218	41.5679	42.2239	33.0857	32.8641	35.1834	25.806	33.8162	30.8052	36.5446	36.5932	38.4949	30.9586	26.6979	28.2842	36.9565	36.3539	40.7783	40.3645	44.0192	40.994	35.3911	34.4316	40.7458	30.8837	31.0296	30.4612	36.4066	23.9105
320	41.0886	36.0879	47.858	53.6204	49.0343	35.2474	32.7203	32.1885	35.3138	18.0763	35.4156	34.7996	32.6794	31.8803	33.6433	53.083	57.4995	49.0086	37.2136	54.0093	48.7175	41.2922	40.9766	32.826	32.5083	34.8469	25.5002	33.7155	30.4507	36.1736	36.6763	38.2698	30.631	26.3472	27.943	36.9517	36.1027	40.6067	40.1839	43.7999	40.7573	35.0167	33.9773	40.2267	30.6849	30.7449	30.3077	36.1502	23.6791
321	40.8547	35.5788	47.3843	53.0661	48.5073	34.8661	32.6696	32.0605	34.9579	18.0759	35.0195	34.4077	32.2166	31.5584	33.254	52.9172	57.1849	48.4949	36.9436	53.4991	48.3817	41.0112	39.8726	32.6111	32.1823	34.5542	25.1471	33.5882	30.1258	35.8031	36.6431	38.0513	30.3894	26.1404	27.4932	36.9052	35.6823	40.2354	39.9387	43.552	40.4415	34.6709	33.6895	39.683	30.4176	30.4698	30.0334	35.8661	23.3777
322	40.5723	34.7248	47.0213	52.4232	48.1339	34.535	32.5847	31.9388	34.7552	18.1225	34.6371	34.046	31.8982	31.2633	32.7016	52.773	56.9064	48.0326	36.8564	52.8507	47.9659	40.584	38.9133	32.3111	31.9375	34.2282	24.8746	33.3806	29.8228	35.538	36.6124	37.7872	30.0862	25.8706	27.1978	36.7206	35.4266	40.0436	39.6053	43.2026	40.1083	34.4326	33.323	39.0158	30.1064	30.0993	29.7291	35.4701	23.0361
323	40.1973	34.0092	46.744	51.8255	47.8477	34.1525	32.3842	31.8252	34.392	18.138	34.2049	33.6692	31.598	30.8901	32.1352	52.3449	56.5372	47.766	36.7987	52.3649	47.549	40.2054	37.9871	31.903	31.5372	33.8137	24.5583	33.1341	29.5948	35.2504	36.5387	37.4535	29.7623	25.5885	26.7413	36.4115	35.1755	39.6932	39.2652	42.9053	39.8074	34.098	32.9299	38.3662	29.7808	29.7053	29.3791	34.9666	22.61
324	39.8856	33.8388	46.6296	51.2949	47.5986	33.7936	32.131	31.6801	33.9977	18.0726	33.8516	33.114	31.2382	30.4339	31.6606	51.9983	56.0001	47.3096	36.7989	51.8768	47.0863	39.6915	37.1503	31.5291	31.0661	33.4271	24.2118	32.9574	29.315	34.9391	36.476	36.9673	29.414	25.26	26.3088	36.1298	34.818	39.349	38.9109	42.4081	39.5104	33.8737	32.4527	37.7487	29.4027	29.3085	29.0047	34.6182	22.1938
325	39.6258	34.0353	46.2381	50.6656	47.1445	33.4329	31.9857	31.4261	33.6241	18.1774	33.5876	32.6265	30.8746	29.9387	31.3161	51.6678	55.3794	47.0219	36.8753	51.2106	46.5472	39.1554	36.28	31.1046	30.623	32.9627	23.9298	32.7409	29.0767	34.6089	36.4558	36.6376	29.0167	24.915	25.9114	35.7991	34.533	39.1588	38.4147	42.0454	39.3507	33.609	32.0187	37.1673	29.1054	28.8675	28.7102	34.2423	21.8841
326	39.3985	34.6807	45.7661	50.2018	46.7095	33.1104	31.7245	31.2311	33.1802	18.2256	33.3344	32.2886	30.5287	29.5385	31.213	51.2824	54.7483	46.6893	36.9032	50.7073	46.1629	38.7286	35.4403	30.6834	30.1037	32.5306	23.6232	32.5562	28.8998	34.2969	36.3329	36.3509	28.6349	24.5897	25.4756	35.4411	34.1147	38.8445	38.0461	41.6854	39.1324	33.2136	31.5873	36.6812	28.774	28.504	28.3998	33.9016	21.6602
327	39.2359	34.9877	45.3142	49.7343	46.0885	32.7789	31.5989	31.007	32.9281	18.3118	32.9737	31.9259	30.0902	29.16	31.0329	51.0596	54.097	46.3342	36.9065	50.2095	45.7976	38.2983	34.6128	30.4585	29.6081	32.1	23.3129	32.3675	28.5709	34.093	36.2801	36.1538	28.1961	24.2285	25.0848	35.1533	33.9238	38.5682	37.7444	41.3007	38.9406	32.9114	31.3287	36.2463	28.5373	28.1666	28.0991	33.6265	21.501
328	39.0765	34.7214	44.7351	49.1987	45.4761	32.5487	31.4487	30.7495	32.5892	18.4727	32.6204	31.6248	29.7096	28.8025	30.6975	50.6769	53.5636	46.0213	36.9002	49.747	45.4669	37.8549	33.8472	30.1902	29.1739	31.6644	23.0203	32.1102	28.3405	33.7951	36.1702	36.0119	27.8639	23.9581	24.7104	34.9468	33.6484	38.3237	37.437	41.0681	38.6417	32.4799	31.0974	35.8511	28.2986	27.8409	27.797	33.2349	21.3112
329	38.8416	34.3122	44.1601	48.7374	44.9335	32.2662	31.2937	30.6564	32.3543	18.5287	32.1791	31.2849	29.1724	28.4645	30.2856	50.2254	53.1256	45.6323	36.8981	49.3775	45.2481	37.4468	33.2272	29.953	28.7115	31.2461	22.6687	31.9184	28.033	33.4468	36.0405	35.7934	27.507	23.6889	24.3136	34.6465	33.2544	38.0765	37.1857	40.7234	38.3445	32.087	30.7692	35.5156	28.1009	27.5091	27.5126	32.8407	20.998
330	38.5591	33.6537	43.6969	48.0947	44.3876	31.9744	31.162	30.4191	32.1342	18.5846	31.6696	30.8865	28.5528	28.0414	29.775	49.6876	52.7219	45.232	36.9203	48.9724	44.9133	36.9669	32.5633	29.7643	28.3136	30.9052	22.3113	31.7092	27.6602	33.0639	35.9343	35.5412	27.1523	23.3956	24.02	34.4186	32.9787	37.7423	36.9596	40.3897	38.0968	31.7384	30.4334	35.0636	27.863	27.161	27.2321	32.377	20.6845
331	38.2768	32.7473	43.3069	47.5184	43.8894	31.5638	30.9458	30.1471	31.7621	18.5693	31.2583	30.5454	28.2615	27.7036	29.2661	49.1025	52.31	44.6858	36.9162	48.4417	44.6282	36.4469	32.0605	29.4237	27.9402	30.5573	21.9509	31.4319	27.3978	32.6114	35.8095	35.1794	26.8406	23.0369	23.759	34.1575	32.5724	37.4234	36.6438	39.9985	37.8134	31.3532	30.0487	34.6633	27.5515	26.8511	26.9847	31.9974	20.4061
332	37.9013	32.1219	42.7718	46.9046	43.383	31.0778	30.6487	29.8513	31.3229	18.5342	30.8222	30.086	27.8897	27.3008	28.7595	48.4292	51.6866	44.3073	36.9642	47.9805	44.2319	35.992	31.4931	29.0899	27.5351	30.1665	21.6014	31.1589	27.0659	32.2635	35.5689	34.7901	26.4066	22.7139	23.4507	33.7435	32.2241	37.0707	36.2139	39.5038	37.5952	31.0169	29.614	34.1402	27.2102	26.4844	26.6591	31.6043	20.2188
333	37.6423	31.8503	42.2275	46.26	42.787	30.6511	30.3517	29.428	30.8871	18.4859	30.3701	29.7013	27.5365	27.0032	28.3152	47.8125	50.9916	43.9031	36.9618	47.43	43.6898	35.5065	30.915	28.7683	27.182	29.6932	21.2577	30.8577	26.7879	32.0117	35.3404	34.3905	26.0794	22.3779	23.1002	33.3434	31.9025	36.7271	35.8207	39.109	37.2634	30.6974	29.2164	33.5469	26.7926	26.1064	26.3129	31.0956	20.0423
334	37.3422	31.7159	41.7187	45.7158	42.2245	30.2487	30.093	29.097	30.5337	18.4638	29.9093	29.3068	27.2577	26.6102	27.9776	47.2653	50.3134	43.4758	36.8528	46.8114	43.2403	34.9359	30.3286	28.3738	26.7283	29.2024	20.883	30.5445	26.4788	31.7035	34.9738	34.0142	25.6685	21.9489	22.7423	32.9168	31.5163	36.4469	35.3908	38.6759	36.9024	30.345	28.8653	33.1366	26.3906	25.7211	25.9666	30.7344	19.7493
335	37.0249	31.7051	41.0879	45.158	41.7599	29.9328	29.8109	28.7977	30.1536	18.4298	29.4419	28.859	26.6829	26.1812	27.6674	46.767	49.7008	43.1196	36.7793	46.2679	42.784	34.3601	29.7258	28.1147	26.2628	28.7751	20.6297	30.3368	26.1549	31.3939	34.7413	33.7049	25.2762	21.7101	22.3723	32.4558	31.1106	36.1368	34.9766	38.3148	36.5446	30.0106	28.5488	32.7077	25.9779	25.3784	25.592	30.2321	19.4494
336	36.7154	31.493	40.5595	44.6187	41.1891	29.6317	29.5421	28.5041	29.8564	18.4005	29.0198	28.452	26.2854	25.7069	27.3503	46.3841	49.1907	42.6998	36.6359	45.7396	42.3204	33.7728	29.2591	27.8256	25.9041	28.3301	20.2737	30.0954	25.9138	31.0511	34.5068	33.3691	24.9203	21.4085	22.0434	32.0789	30.6903	35.7679	34.6772	37.9339	36.1711	29.6129	28.1444	32.3348	25.5911	24.968	25.258	29.7423	19.1231
337	36.2991	31.0646	40.0278	44.1233	40.7341	29.3193	29.2369	28.2087	29.4844	18.3112	28.5987	28.023	25.8244	25.2331	26.9854	45.9288	48.6524	42.2485	36.5297	45.2504	41.9608	33.1692	28.7462	27.5424	25.4884	27.9689	19.961	29.8145	25.6454	30.6425	34.2035	33.0439	24.5072	21.1	21.7406	31.7182	30.2503	35.3769	34.3254	37.4503	35.7717	29.214	27.835	31.9626	25.318	24.5973	24.9321	29.3812	18.8746
338	35.8601	30.667	39.4464	43.5047	40.2601	28.9194	28.9735	27.8957	29.0855	18.1444	28.2573	27.6211	25.3483	24.8291	26.547	45.3882	48.1279	41.8595	36.4212	44.7687	41.5826	32.5802	28.2391	27.1778	25.0669	27.5817	19.6432	29.5855	25.4427	30.294	34.0393	32.664	24.1544	20.8527	21.3914	31.3282	29.8671	34.9435	33.892	36.9679	35.4191	28.8301	27.4544	31.5538	25.0076	24.2792	24.5353	28.9024	18.6086
339	35.4288	30.2908	38.8849	42.9687	39.6421	28.5794	28.7393	27.5685	28.6833	18.0637	27.8721	27.201	24.9917	24.3889	26.0669	44.8408	47.5474	41.4048	36.1705	44.1965	41.1309	32.1278	27.7694	26.7395	24.6673	27.1446	19.2565	29.3023	25.1873	29.9041	33.7026	32.2584	23.8115	20.5288	21.0747	30.9784	29.4855	34.5454	33.5517	36.4989	35.0345	28.4136	27.0413	31.0876	24.7111	23.8695	24.2046	28.5439	18.3593
340	35.0578	29.9076	38.2435	42.3636	39.0935	28.1529	28.5286	27.3076	28.2733	17.9082	27.4439	26.8352	24.3944	24.0863	25.6725	44.1093	46.9111	40.9016	35.9411	43.6113	40.7481	31.6947	27.2544	26.4238	24.295	26.7535	18.9929	28.9722	24.8299	29.486	33.3778	31.9467	23.5103	20.2645	20.7869	30.5859	29.0626	34.1408	33.1575	36.102	34.6089	28.0599	26.6734	30.6237	24.4143	23.5633	23.9006	28.1772	18.0891
341	34.6327	29.391	37.667	41.711	38.5886	27.7198	28.2442	27.0284	27.9234	17.7993	27.0343	26.4673	23.9201	23.692	25.2311	43.5075	46.3432	40.3573	35.6492	43.0429	40.2691	31.1986	26.8176	26.1744	23.9224	26.2542	18.72	28.7007	24.5123	29.1065	33.0754	31.6117	23.1734	19.954	20.5367	30.185	28.6332	33.7406	32.6444	35.7149	34.2394	27.6261	26.2339	30.2088	24.011	23.2748	23.563	27.7019	17.7476
342	34.2069	28.6638	37.1196	41.1699	38.0844	27.3548	27.916	26.6965	27.5571	17.717	26.5845	26.0518	23.4821	23.2952	24.7488	42.8377	45.7087	39.8441	35.3421	42.5666	39.7708	30.8068	26.4025	25.8875	23.5612	25.8049	18.4852	28.3947	24.2189	28.8037	32.6502	31.2662	22.7999	19.5818	20.2555	29.795	28.2498	33.3603	32.1844	35.3116	33.8521	27.182	25.8446	29.7624	23.6307	22.9009	23.2561	27.255	17.5273
343	33.7929	27.8873	36.71	40.4711	37.6562	26.9913	27.5362	26.3216	27.1494	17.5296	26.2567	25.6231	23.032	22.8684	24.2678	42.1876	45.1037	39.4321	35.1934	42.1065	39.342	30.2904	26.0239	25.6451	23.1804	25.3754	18.2657	28.0142	23.9484	28.5482	32.2488	30.8256	22.443	19.2689	19.9371	29.3583	27.8769	32.8471	31.7128	34.8606	33.4833	26.764	25.4368	29.3089	23.2632	22.5017	22.8942	26.8026	17.2847
344	33.3355	27.4597	36.375	39.9353	37.2085	26.6748	27.2072	25.8996	26.7625	17.4034	25.8776	25.161	22.7746	22.3487	23.8627	41.5905	44.441	39.1175	34.9372	41.5195	38.818	29.7601	25.6833	25.2041	22.8268	24.9273	18.0404	27.6399	23.7323	28.3255	31.9104	30.3264	22.11	19.0437	19.5764	28.8957	27.4345	32.4047	31.2014	34.3171	33.1793	26.3405	25.1108	28.8685	22.8732	22.1058	22.5178	26.4218	17.0631
345	32.9614	27.4268	35.9882	39.3914	36.7094	26.3733	26.8356	25.5385	26.354	17.2397	25.5496	24.7446	22.4324	21.8883	23.5177	40.9461	43.7784	38.7634	34.639	40.8976	38.3108	29.2399	25.2152	24.73	22.3693	24.5877	17.8424	27.3601	23.5563	28.0778	31.5861	29.9014	21.7813	18.7636	19.2483	28.4427	27.1292	31.8823	30.7961	33.7696	32.8223	25.9762	24.8183	28.4305	22.5164	21.6664	22.0973	26.1312	16.856
346	32.5677	27.5947	35.5289	38.9045	36.247	26.0976	26.5956	25.1753	25.9469	17.1085	25.2253	24.3453	22.13	21.4862	23.199	40.3494	43.1692	38.4106	34.3817	40.1914	37.8578	28.784	24.8782	24.4141	22.0182	24.2184	17.6157	27.0863	23.3261	27.7507	31.2845	29.6051	21.4752	18.5923	18.9726	27.9602	26.7582	31.4055	30.435	33.314	32.4682	25.635	24.4605	27.9992	22.1528	21.2661	21.7818	25.8349	16.64
347	32.2654	27.6327	35.0143	38.4874	35.7785	25.8325	26.345	24.8806	25.6392	16.9761	24.834	24.006	21.7683	21.1369	22.9901	39.8732	42.5458	38.051	33.9597	39.5618	37.4006	28.3186	24.4968	24.0794	21.6727	23.7745	17.3803	26.8795	23.1316	27.419	30.9857	29.3506	21.1834	18.4117	18.703	27.5118	26.3307	30.9847	30.0363	32.8711	32.1295	25.3525	24.1475	27.651	21.7793	20.9327	21.4865	25.4453	16.4658
348	31.9749	27.3624	34.5395	38.0512	35.3727	25.5687	26.0466	24.6024	25.4007	16.8537	24.5292	23.7591	21.3057	20.8391	22.6523	39.4141	42.0411	37.59	33.7153	39.0194	37.0527	27.8969	24.097	23.8132	21.3012	23.4394	17.142	26.7105	22.915	27.1027	30.7113	29.1656	20.9121	18.1331	18.5166	27.1729	25.9693	30.5765	29.6477	32.589	31.7578	25.0105	23.7927	27.3074	21.4733	20.6091	21.1838	25.1156	16.2759
349	31.6112	26.79	34.0105	37.6265	34.9891	25.2804	25.8059	24.3342	25.0834	16.6922	24.2385	23.5125	20.8812	20.5724	22.2396	38.9677	41.6394	37.2373	33.4533	38.5033	36.7325	27.5606	23.7883	23.6208	21.0635	23.1398	16.8966	26.4451	22.6319	26.8295	30.3985	28.9725	20.5945	17.9069	18.3164	26.7726	25.5955	30.284	29.3262	32.3047	31.4327	24.743	23.4242	27.0097	21.1852	20.3876	20.9687	24.7492	16.1428
350	31.367	26.1024	33.5303	37.227	34.639	24.9903	25.4824	24.0668	24.7811	16.5789	23.942	23.1719	20.463	20.2087	21.8121	38.5424	41.0994	36.8408	33.1908	38.0754	36.3109	27.1441	23.4085	23.3628	20.753	22.6929	16.6456	26.1964	22.3868	26.5539	30.1325	28.6238	20.3103	17.6851	18.0632	26.3649	25.24	29.8846	28.957	31.9165	31.1245	24.4299	23.1487	26.646	20.8795	20.2039	20.7001	24.3713	15.9637
351	31.0798	25.5389	33.047	36.76	34.2409	24.7248	25.2169	23.7778	24.4742	16.434	23.6675	22.8807	20.0652	19.853	21.4138	37.9872	40.584	36.4289	32.8758	37.611	35.9252	26.749	23.0394	23.1615	20.4554	22.3988	16.4235	25.9122	22.1959	26.3234	29.8747	28.2624	20.0196	17.5043	17.8704	26.0077	24.9525	29.5432	28.6546	31.5915	30.8523	24.1198	22.8229	26.3082	20.6238	19.9329	20.4268	24.0478	15.8005
352	30.7175	24.9924	32.5649	36.3167	33.8526	24.4234	24.9091	23.5021	24.1547	16.26	23.3678	22.4488	19.7567	19.5517	21.0022	37.4222	40.0769	36.0848	32.5142	37.2166	35.4377	26.356	22.6945	22.9958	20.2027	22.0952	16.2226	25.7047	21.9965	26.101	29.5297	27.8577	19.7234	17.3152	17.6166	25.5548	24.679	29.1709	28.3445	31.0956	30.5506	23.7951	22.5725	25.9554	20.3684	19.6434	20.1923	23.6961	15.5528
353	30.3489	24.5178	32.1329	35.9034	33.4484	24.1944	24.6376	23.2495	23.9264	16.1428	23.0968	21.9924	19.4663	19.2886	20.649	36.8622	39.4884	35.6815	32.2119	36.7685	34.9698	25.9373	22.3736	22.779	19.8638	21.6981	16.0068	25.4808	21.8032	25.891	29.2656	27.403	19.4504	17.1424	17.3823	25.2787	24.4239	28.756	27.9424	30.6841	30.2589	23.4937	22.235	25.5605	20.086	19.3095	19.9131	23.3525	15.2879
354	29.9173	24.0464	31.8085	35.4227	33.1307	23.98	24.3685	22.9726	23.6284	16.0096	22.8518	21.6556	19.1927	18.9862	20.3249	36.3111	39.0371	35.3864	31.9451	36.2873	34.5739	25.5444	22.11	22.5059	19.5837	21.4886	15.8615	25.2078	21.594	25.6789	28.8553	27.0794	19.1755	17.0095	17.1538	24.9965	24.1199	28.3489	27.521	30.2969	30.0237	23.2649	21.929	25.2001	19.7835	18.9084	19.6774	23.1391	15.0886
355	29.5297	23.521	31.5697	35.032	32.8942	23.8231	24.0846	22.7909	23.3668	15.9407	22.6577	21.3309	18.9874	18.7728	19.9681	35.8172	38.5742	35.1596	31.8025	35.9119	34.1457	25.2353	21.9483	22.2696	19.3307	21.1927	15.7162	25.0182	21.3456	25.4765	28.5455	26.752	18.9591	16.9222	16.9484	24.6775	23.9217	27.982	27.092	29.8858	29.7577	23.0419	21.686	24.8586	19.505	18.635	19.4279	22.9732	14.934
356	29.1413	23.1195	31.2266	34.7528	32.6521	23.7134	23.8844	22.5503	23.101	15.8685	22.5152	21.1213	18.7638	18.4971	19.6124	35.4045	38.0973	34.9177	31.6158	35.459	33.752	24.9219	21.8235	21.989	19.074	20.8801	15.6011	24.7212	21.1741	25.3037	28.2488	26.4187	18.71	16.7631	16.7324	24.4358	23.7449	27.6779	26.7236	29.5571	29.5432	22.8738	21.4644	24.5619	19.1826	18.4274	19.1419	22.7903	14.8375
357	28.8542	23.1829	30.9251	34.4984	32.435	23.5412	23.6625	22.2117	22.8383	15.8691	22.3356	20.9362	18.5907	18.1418	19.3931	34.9524	37.6331	34.7478	31.4511	35.0186	33.3362	24.6364	21.6351	21.7625	18.8272	20.6424	15.4849	24.491	21.0393	25.0784	27.9741	26.1363	18.5293	16.6655	16.5245	24.0778	23.5647	27.3967	26.39	29.2026	29.2214	22.6744	21.2844	24.2563	18.9839	18.2234	18.8651	22.6389	14.7373
358	28.6146	23.1571	30.692	34.2207	32.212	23.4246	23.442	21.9675	22.6469	15.8393	22.1864	20.7462	18.4261	17.8959	19.2611	34.5647	37.2117	34.5541	31.3035	34.5709	32.9731	24.3196	21.484	21.5712	18.5865	20.3741	15.3397	24.3329	20.9328	24.8988	27.7068	25.8443	18.3858	16.553	16.3629	23.7836	23.3782	27.1464	26.1449	28.943	28.953	22.4447	21.078	24.0123	18.7954	18.0393	18.6248	22.3806	14.6173
359	28.3853	22.7927	30.5623	33.9802	32.031	23.2882	23.2714	21.7783	22.4799	15.83	22.0644	20.5764	18.3748	17.6627	19.0649	34.2368	36.9548	34.4436	31.2488	34.2055	32.7311	24.0448	21.3667	21.4079	18.3517	20.1865	15.2375	24.1581	20.8918	24.8153	27.4501	25.64	18.2301	16.4096	16.1999	23.5652	23.2145	26.9193	25.9281	28.7198	28.7775	22.3015	20.9152	23.8229	18.6277	17.8882	18.4622	22.1787	14.546
360	28.1743	22.4599	30.5725	33.7248	31.9452	23.1823	23.0431	21.6021	22.2729	15.8545	21.9722	20.4029	18.3273	17.5081	18.8509	33.8787	36.6578	34.4281	31.2506	33.9281	32.4546	23.8651	21.2551	21.3001	18.1643	19.9976	15.1479	24.0145	20.8181	24.754	27.2692	25.46	18.0944	16.3785	16.096	23.3926	23.0514	26.669	25.6803	28.47	28.6681	22.2236	20.7357	23.6165	18.5127	17.7072	18.305	22.0624	14.489
361	27.9874	22.5634	30.6571	33.5274	31.8335	23.1255	22.9231	21.5084	22.1285	15.8317	21.9316	20.26	18.3151	17.3105	18.7529	33.5611	36.3966	34.3926	31.2534	33.6618	32.1963	23.6577	21.2312	21.1725	17.9875	19.8099	15.0744	23.8676	20.776	24.7522	27.0293	25.1917	17.956	16.3276	15.9793	23.2224	22.9282	26.3546	25.4379	28.2432	28.7193	22.1679	20.5546	23.3851	18.332	17.5339	18.1897	21.9567	14.4533
362	27.8811	23.1208	30.7073	33.3952	31.7579	23.0125	22.8571	21.3983	21.9934	15.8337	21.9091	20.1314	18.334	17.1355	18.7652	33.3255	36.0766	34.478	31.274	33.3652	32.029	23.4467	21.1495	21.0467	17.7914	19.6482	15.0778	23.7439	20.7586	24.7729	26.9091	25.0216	17.7744	16.2784	15.85	23.0317	22.8538	26.1313	25.2399	28.0455	28.7713	22.1718	20.4091	23.2008	18.1773	17.366	18.0588	22.0338	14.4409
363	27.813	23.8556	30.6793	33.416	31.6918	22.9937	22.8256	21.2476	21.9153	15.8278	21.9424	20.0263	18.2964	17.015	18.8671	33.1585	35.7642	34.4979	31.1962	33.0519	31.8625	23.2799	21.1771	20.969	17.6536	19.5154	15.1602	23.6939	20.7368	24.756	26.8189	24.9737	17.6493	16.2954	15.7666	22.8645	22.7926	25.9607	25.1152	27.9403	28.7907	22.1669	20.2985	23.0463	18.0759	17.2202	17.9088	22.0796	14.4711
364	27.8388	24.652	30.6596	33.3967	31.625	22.9308	22.843	21.1653	21.887	15.886	21.9318	19.9311	18.277	16.8959	19.0139	33.0396	35.5721	34.4538	31.1537	32.7946	31.7932	23.1129	21.1793	20.9522	17.5104	19.4439	15.1796	23.6923	20.7741	24.7496	26.7049	24.9732	17.5999	16.2837	15.7128	22.7261	22.8736	25.8475	25.0368	27.9023	28.8161	22.1608	20.1891	22.9391	17.9943	17.165	17.8388	22.0451	14.401
365	27.8327	24.6395	30.6397	33.3089	31.6964	22.9	22.831	21.108	21.8209	15.9242	21.9252	19.8523	18.3084	16.8685	19.0113	32.9666	35.3857	34.511	31.1643	32.6088	31.7613	23.0264	21.1829	20.9241	17.4198	19.3857	15.2047	23.7267	20.7975	24.7011	26.6191	25.0409	17.5191	16.3211	15.679	22.6591	22.8932	25.8416	25.0345	27.865	28.763	22.1421	20.1281	22.9179	17.9613	17.1016	17.779	21.9862	14.4375
366	27.7644	23.9634	30.6483	33.2949	31.7136	22.9856	22.7756	21.1253	21.8075	15.9993	21.9946	19.8104	18.2973	16.8862	18.8595	32.9034	35.3497	34.5562	31.1637	32.5373	31.7605	23.0204	21.2616	20.9815	17.4287	19.3988	15.2496	23.8033	20.8368	24.672	26.5505	25.0586	17.4891	16.3524	15.7139	22.6695	22.9425	25.8782	25.0033	27.8193	28.7581	22.1243	20.0428	22.8961	17.9866	17.1372	17.7608	21.8911	14.4417
367	27.7334	23.6779	30.6648	33.3046	31.7486	22.9655	22.7037	21.1386	21.8034	16.0807	22.0309	19.8384	18.2997	16.8791	18.7401	32.8353	35.4032	34.6431	31.2408	32.5531	31.7756	23.0284	21.2495	21.0157	17.4879	19.3881	15.1641	23.8597	20.8892	24.6974	26.4801	24.9761	17.4836	16.3667	15.7151	22.6986	22.983	25.9486	24.9542	27.7565	28.7924	22.1448	20.0001	22.8898	17.9796	17.1843	17.7801	21.921	14.4162
368	27.7246	23.5663	30.7144	33.3546	31.7847	22.9938	22.7332	21.1208	21.7811	16.1427	22.0955	19.9074	18.3513	16.931	18.7427	32.8207	35.3887	34.6942	31.3188	32.5528	31.7293	23.0213	21.3248	21.0171	17.5064	19.3281	15.1889	23.9254	20.912	24.6957	26.4767	24.9529	17.4357	16.355	15.6786	22.7026	22.9578	26.0263	24.9023	27.6808	28.8151	22.1073	19.9726	22.9017	17.98	17.1382	17.7913	21.9761	14.4577
369	27.7382	23.4446	30.7729	33.3612	31.7186	23.0095	22.7817	21.1076	21.8419	16.2228	22.1229	19.95	18.3527	17.0201	18.7827	32.8119	35.3682	34.7608	31.3438	32.4918	31.7219	22.9807	21.3405	21.0364	17.48	19.2903	15.2484	23.9206	20.9225	24.738	26.4979	24.9533	17.421	16.2907	15.6787	22.678	22.9957	26.0551	24.8064	27.6233	28.9083	22.1084	19.9372	22.9015	17.9605	17.1539	17.8236	22.0647	14.4596
370	27.8272	23.3723	30.8915	33.3807	31.754	23.0063	22.8226	21.1329	21.8439	16.2844	22.1602	20.0189	18.4035	17.0856	18.7804	32.7501	35.3586	34.8054	31.4184	32.5533	31.6474	22.9895	21.4333	21.0378	17.4668	19.3059	15.2983	23.891	20.9216	24.7576	26.562	24.9971	17.4136	16.3195	15.6614	22.7097	23.0647	26.0721	24.7786	27.6038	28.9736	22.1662	19.9561	22.9287	17.9507	17.2005	17.8635	22.1364	14.5406
371	27.9223	23.3879	30.9969	33.3909	31.8193	23.0891	22.8683	21.1438	21.8751	16.3735	22.2458	20.056	18.5113	17.1023	18.7887	32.7432	35.3696	34.9188	31.5319	32.5588	31.5959	23.0363	21.4894	21.1316	17.4366	19.3325	15.4086	23.8765	20.9246	24.7476	26.6606	24.9796	17.3799	16.3384	15.6849	22.8146	23.2521	26.0717	24.7606	27.545	29.0936	22.1397	19.9143	22.9542	17.9801	17.2279	17.9025	22.1412	14.5767
372	27.9657	23.4891	31.044	33.4492	31.8954	23.1269	22.8979	21.1886	21.9377	16.53	22.3355	20.0976	18.5842	17.1644	18.8142	32.7218	35.416	35.006	31.5868	32.5398	31.6615	23.0537	21.5187	21.1994	17.4914	19.4246	15.4509	23.866	20.9285	24.7026	26.6538	24.9216	17.3521	16.3891	15.7661	22.8605	23.334	26.1211	24.7958	27.5472	29.2033	22.2319	19.8866	22.9963	18.0111	17.3241	17.9518	22.2329	14.6534
373	28.0961	23.6046	31.1257	33.5347	32.0228	23.2338	22.8794	21.2271	21.9553	16.6352	22.3987	20.151	18.6606	17.1771	18.8334	32.7225	35.5004	35.0791	31.6802	32.5948	31.6678	23.0869	21.6238	21.2921	17.5685	19.4912	15.4671	23.9582	20.9486	24.7146	26.7165	24.8889	17.3741	16.4875	15.7537	22.926	23.4572	26.2229	24.8336	27.5755	29.2567	22.2501	19.9129	23.0683	18.0225	17.3612	17.995	22.2933	14.7153
374	28.2228	23.5623	31.2707	33.5733	32.1109	23.3191	22.9263	21.2145	22.0322	16.7634	22.4945	20.1996	18.7999	17.2453	18.8907	32.7695	35.598	35.1955	31.822	32.5626	31.6998	23.1219	21.7074	21.3887	17.5948	19.5563	15.4749	24.0103	20.9656	24.7622	26.7807	24.9408	17.4115	16.5486	15.7781	22.9826	23.5153	26.3016	24.8492	27.5761	29.3379	22.2675	19.9295	23.0849	18.0545	17.3118	18.0193	22.2932	14.7254
375	28.2899	23.2363	31.4582	33.5953	32.1889	23.4209	22.9335	21.2718	22.0169	16.9159	22.5528	20.2756	18.9289	17.3316	18.8966	32.777	35.6836	35.3527	31.9497	32.6202	31.7881	23.1795	21.8662	21.4551	17.6513	19.6321	15.5594	24.0587	21.046	24.8274	26.8213	24.9961	17.4666	16.6074	15.8263	23.0688	23.5607	26.4482	24.8545	27.6371	29.4757	22.3618	19.9517	23.1623	18.1143	17.3672	18.0575	22.3308	14.7646
376	28.3743	23.2018	31.6777	33.6835	32.2927	23.553	22.9444	21.3365	22.0831	17.0082	22.659	20.3196	19.0644	17.3833	18.9395	32.765	35.7849	35.5849	32.1247	32.7382	31.7658	23.2191	21.9686	21.5604	17.7004	19.6894	15.6533	24.0883	21.1024	24.9978	26.9742	24.9711	17.5455	16.6843	15.8126	23.1924	23.6757	26.5146	24.846	27.6831	29.6357	22.3982	20.0088	23.2386	18.1871	17.349	18.0792	22.371	14.8024
377	28.4719	23.743	31.9706	33.792	32.4323	23.6589	23.0394	21.3529	22.1602	17.1828	22.8333	20.4653	19.2496	17.4336	19.1508	32.8236	35.9097	35.8697	32.2839	32.8218	31.7788	23.2468	22.0936	21.6605	17.6992	19.7289	15.7582	24.1482	21.1913	25.1205	27.0768	25.0128	17.5999	16.7487	15.8402	23.275	23.7994	26.6652	24.8734	27.784	29.8132	22.4882	20.0465	23.2783	18.2441	17.3992	18.1054	22.4339	14.8572
378	28.5644	24.4918	32.1787	33.9324	32.5799	23.833	23.1408	21.3839	22.2309	17.4084	23.0256	20.5691	19.4142	17.4907	19.4084	32.9144	35.9765	36.1722	32.4555	32.87	31.8356	23.2166	22.26	21.7426	17.7024	19.7078	15.92	24.2495	21.3281	25.2516	27.0697	25.0582	17.6238	16.8426	15.8824	23.326	23.9961	26.7565	24.9056	27.8594	30.0828	22.6003	20.0952	23.3775	18.3096	17.4241	18.1545	22.6322	15.0077
379	28.7238	25.1119	32.3421	34.112	32.7773	23.9637	23.2722	21.4414	22.3339	17.5612	23.2273	20.6776	19.5084	17.6106	19.6999	33.0158	35.9914	36.4431	32.6156	32.8738	31.9193	23.228	22.3989	21.8967	17.7106	19.7967	16.0452	24.3863	21.4144	25.3839	27.1083	25.1935	17.7036	16.9471	15.9024	23.4141	24.1462	26.899	24.9927	28.038	30.2447	22.7568	20.208	23.4663	18.376	17.4073	18.2019	22.7903	15.1341
380	28.9031	25.5772	32.5838	34.23	32.9286	24.161	23.3841	21.5085	22.397	17.7499	23.4092	20.8493	19.7257	17.7594	19.9875	33.1412	36.1295	36.6941	32.8046	32.952	32.0889	23.3133	22.5693	22.0427	17.7274	19.8991	16.164	24.5443	21.5462	25.4621	27.1544	25.3984	17.7531	17.0534	15.9919	23.5816	24.3898	27.1173	25.1366	28.1914	30.4097	22.8907	20.2979	23.5794	18.4633	17.4759	18.3117	22.923	15.3192
381	29.1531	25.4626	32.8316	34.3438	33.0841	24.3386	23.4858	21.644	22.5378	17.9529	23.5998	20.9935	19.9274	17.9644	20.1016	33.3089	36.3111	36.9571	33.0553	33.0456	32.3116	23.4197	22.8184	22.2345	17.7969	20.0758	16.3348	24.6767	21.6543	25.5916	27.2364	25.5386	17.8333	17.147	16.1263	23.8223	24.5594	27.3151	25.267	28.3494	30.6401	23.073	20.4139	23.7832	18.5888	17.574	18.4234	23.0548	15.4133
382	29.3707	25.2124	33.1171	34.5165	33.2516	24.492	23.6009	21.7761	22.6762	18.1526	23.7407	21.2105	20.136	18.1924	20.167	33.4402	36.5246	37.2387	33.2703	33.2631	32.5272	23.6508	22.9393	22.4505	17.9184	20.3235	16.4513	24.8261	21.7642	25.728	27.4825	25.6547	17.9964	17.2015	16.2267	24.0957	24.7605	27.605	25.4224	28.561	30.8133	23.228	20.5402	23.9456	18.7394	17.727	18.5819	23.2099	15.5009
383	29.5784	25.403	33.4099	34.6396	33.4016	24.6711	23.7418	21.9136	22.8738	18.3558	23.8838	21.3948	20.3888	18.3877	20.3022	33.5941	36.7909	37.482	33.4592	33.5175	32.6973	23.8268	23.1258	22.6145	18.0647	20.4635	16.5286	24.9347	21.8911	25.8385	27.69	25.6748	18.0698	17.312	16.3612	24.3648	25.0327	27.8547	25.5345	28.6756	31.0533	23.3608	20.6407	24.0978	18.9102	17.8659	18.7829	23.3597	15.6114
384	29.8067	25.7257	33.7363	34.7944	33.6075	24.8018	23.8962	22.0277	23.1078	18.5687	24.1074	21.5887	20.5579	18.5683	20.4423	33.7724	36.9562	37.7616	33.6787	33.7092	32.8269	23.9836	23.3638	22.7818	18.1757	20.5952	16.6647	25.0915	22.0226	25.9388	27.8811	25.7568	18.1809	17.4148	16.4264	24.542	25.2165	28.0722	25.6223	28.8324	31.2877	23.5105	20.7596	24.264	19.0718	18.0065	18.9135	23.4848	15.6505
385	30.0161	26.084	34.0584	34.9988	33.8031	24.9707	24.0369	22.1261	23.2927	18.7533	24.2492	21.7232	20.7896	18.7152	20.6507	33.9179	37.1187	38.0713	33.8804	33.8842	33.0029	24.1622	23.5452	22.963	18.2815	20.7744	16.8141	25.2889	22.1372	26.0321	28.0916	25.8635	18.2888	17.4846	16.5115	24.704	25.4776	28.2778	25.7197	28.9857	31.5347	23.6347	20.8945	24.3817	19.2341	18.143	19.0688	23.6561	15.7756
386	30.3114	26.5705	34.3003	35.207	34.0178	25.141	24.1823	22.2569	23.4825	18.947	24.4934	21.8655	21.0131	18.8573	20.9341	34.0798	37.3556	38.4212	34.1145	34.0353	33.1731	24.3129	23.7933	23.1699	18.3791	20.9001	16.9694	25.5115	22.2824	26.154	28.2446	25.9452	18.4057	17.6267	16.5907	24.9725	25.7201	28.55	25.8466	29.1444	31.8344	23.767	21.0091	24.5552	19.3898	18.2337	19.1987	23.8053	15.8524
387	30.6083	27.1209	34.6251	35.4479	34.2412	25.313	24.3265	22.3938	23.6349	19.216	24.7338	22.1004	21.234	19.0422	21.2166	34.2653	37.6067	38.7758	34.3798	34.1768	33.3335	24.47	23.9881	23.4077	18.4628	21.0758	17.1639	25.7373	22.3914	26.2893	28.4361	26.1255	18.5187	17.7075	16.645	25.1723	25.8937	28.798	25.9404	29.274	32.0717	23.9247	21.1224	24.736	19.5472	18.3756	19.3273	24.0453	15.9708
388	30.8657	27.5671	34.9291	35.6365	34.4443	25.5163	24.4828	22.5418	23.7909	19.4629	24.882	22.2824	21.4708	19.214	21.5212	34.4336	37.8196	39.1174	34.6885	34.3206	33.5529	24.6127	24.1753	23.6054	18.5612	21.29	17.3112	25.9893	22.4842	26.4498	28.6351	26.2932	18.6202	17.8123	16.7618	25.3673	26.1435	29.1123	26.1002	29.4538	32.3394	24.0677	21.2662	24.8739	19.7353	18.4901	19.4713	24.2325	16.1127
389	31.0684	27.7648	35.225	35.8088	34.6723	25.7107	24.6396	22.6961	23.975	19.7072	25.0907	22.531	21.6852	19.4233	21.767	34.6035	38.1042	39.4591	34.9499	34.467	33.7181	24.7404	24.3754	23.7974	18.6769	21.4278	17.4322	26.1701	22.6412	26.6029	28.7575	26.4891	18.7433	17.9765	16.8599	25.6692	26.3448	29.4044	26.2619	29.6361	32.5719	24.2191	21.4092	25.0517	19.9374	18.6016	19.5987	24.4231	16.1918
390	31.2964	27.8723	35.5994	35.9361	34.889	25.9051	24.7653	22.852	24.1534	19.9342	25.2482	22.7669	21.8825	19.6865	21.9384	34.8039	38.4184	39.7107	35.1955	34.704	33.8634	24.9416	24.5533	24.0575	18.8397	21.6411	17.5379	26.3295	22.728	26.7701	28.9933	26.6427	18.8264	18.1346	16.9853	25.9358	26.5768	29.6593	26.4075	29.8733	32.7742	24.4121	21.5348	25.2436	20.1355	18.7624	19.7581	24.5859	16.3002
391	31.5573	28.2216	35.9904	36.0369	35.1273	26.0862	24.9463	22.9717	24.3804	20.128	25.4281	22.9412	22.1075	19.909	22.1803	35.0236	38.7315	39.979	35.4815	34.9846	34.0349	25.169	24.7714	24.2413	18.9944	21.8561	17.6456	26.5635	22.8059	26.9344	29.2297	26.7868	18.935	18.2608	17.1432	26.2052	26.8475	29.9872	26.6052	30.0887	33.0167	24.5589	21.7016	25.4316	20.34	18.9036	19.9184	24.7051	16.3972
392	31.8362	28.6161	36.3853	36.188	35.4056	26.2619	25.0843	23.1157	24.581	20.3044	25.6764	23.1608	22.3912	20.1185	22.4218	35.2216	39.0804	40.2505	35.68	35.231	34.2086	25.3803	25.0143	24.4983	19.1488	22.0452	17.7701	26.7494	22.9816	27.0948	29.4154	26.9133	19.0458	18.3718	17.238	26.5417	27.0663	30.2001	26.7356	30.2914	33.2514	24.739	21.8414	25.6514	20.4963	19.049	20.0508	24.8963	16.4915
393	32.1253	29.2557	36.7544	36.3898	35.6414	26.4623	25.2433	23.2636	24.7517	20.4768	25.9147	23.3375	22.6405	20.3168	22.7092	35.4553	39.3413	40.5509	35.9285	35.4386	34.4091	25.5915	25.2662	24.7256	19.267	22.2481	17.9086	26.9336	23.0921	27.2678	29.6265	27.0829	19.16	18.4653	17.3346	26.8027	27.3152	30.4988	26.8859	30.5125	33.5307	24.9196	21.926	25.8449	20.6433	19.2167	20.2562	25.0647	16.6141
394	32.3628	30.2036	37.1088	36.5931	35.9158	26.6751	25.4404	23.4045	24.9611	20.691	26.173	23.5664	22.9308	20.4863	23.1234	35.6393	39.5571	40.9135	36.2184	35.5765	34.6574	25.7081	25.5168	24.9018	19.3419	22.4429	18.099	27.1599	23.2101	27.4275	29.7664	27.2996	19.241	18.5806	17.419	26.9991	27.5889	30.8375	27.0482	30.6886	33.8284	25.0545	22.0454	26.0157	20.8197	19.3345	20.4336	25.2115	16.7454
395	32.6567	30.8106	37.4667	36.8832	36.1883	26.8957	25.5996	23.5643	25.1534	20.9236	26.4741	23.7833	23.2543	20.7117	23.4567	35.8595	39.7807	41.3277	36.4783	35.7182	34.9191	25.8349	25.7827	25.1294	19.4303	22.6335	18.2943	27.3464	23.3724	27.6146	29.899	27.5198	19.3285	18.7425	17.5119	27.2488	27.8417	31.0813	27.247	30.9398	34.1526	25.2435	22.1326	26.2176	20.9855	19.4954	20.6381	25.4321	16.8692
396	32.9181	31.1808	37.8101	37.1421	36.3847	27.0931	25.7889	23.6956	25.349	21.1519	26.713	24.0015	23.4969	20.9681	23.7426	36.1215	40.0443	41.7296	36.7808	35.9145	35.1989	26.0038	25.9809	25.3451	19.5471	22.8176	18.4784	27.5027	23.4613	27.7828	30.0786	27.7094	19.4438	18.8569	17.6519	27.475	28.1079	31.4276	27.4697	31.1695	34.4447	25.4191	22.2316	26.429	21.187	19.6603	20.857	25.6713	16.9854
397	33.2136	31.555	38.1207	37.3431	36.6263	27.2651	25.9626	23.8493	25.548	21.3707	26.997	24.2971	23.7663	21.2587	24.0385	36.3884	40.3877	42.1168	37.0452	36.2259	35.4724	26.1656	26.2009	25.6191	19.7016	23.01	18.6361	27.6864	23.5559	27.9357	30.2614	27.8635	19.5705	19.0075	17.7702	27.7175	28.3844	31.7504	27.6643	31.4215	34.7425	25.6085	22.4202	26.6496	21.3685	19.7991	21.0382	25.8754	17.1227
398	33.6005	31.624	38.5048	37.587	36.9132	27.4729	26.1378	24.0287	25.7112	21.5562	27.2683	24.5431	24.0135	21.5286	24.2567	36.6543	40.7107	42.5063	37.2598	36.5056	35.678	26.4171	26.468	25.898	19.8829	23.2098	18.8109	27.804	23.668	28.1074	30.4726	28.0423	19.7211	19.0994	17.9135	28.0142	28.6293	32.0803	27.8985	31.678	35.016	25.7924	22.5837	26.9073	21.5492	19.9712	21.2569	26.1096	17.2807
399	33.8361	31.7136	38.8087	37.8271	37.1604	27.7003	26.3287	24.171	25.8875	21.7538	27.5418	24.8385	24.2284	21.8035	24.5171	36.8854	41.083	42.879	37.5006	36.7904	35.9624	26.6538	26.7367	26.1594	20.0482	23.3961	18.9511	27.9142	23.7933	28.2376	30.7138	28.2125	19.9067	19.2544	18.0219	28.2847	28.9589	32.4914	28.1011	31.9392	35.2756	25.9828	22.7495	27.1231	21.7309	20.1317	21.4362	26.3323	17.4256
400	34.1322	31.9135	39.1327	38.1047	37.4334	27.9608	26.49	24.3838	26.053	21.9568	27.8325	25.1296	24.5252	22.0179	24.8356	37.1337	41.3872	43.2559	37.7393	37.0409	36.1909	26.8609	27.0173	26.4338	20.2003	23.6306	19.1319	28.0663	23.8951	28.3391	30.9528	28.3791	20.018	19.4438	18.1129	28.5667	29.2849	32.876	28.2844	32.1939	35.5627	26.1739	22.9082	27.3472	21.8692	20.2924	21.635	26.5087	17.5724
401	34.4215	32.0494	39.551	38.367	37.7037	28.2046	26.6693	24.5126	26.246	22.1876	28.0675	25.388	24.8025	22.2669	25.1371	37.2904	41.664	43.5223	38.0338	37.2198	36.4206	27.0834	27.2506	26.655	20.3732	23.8606	19.2675	28.2094	24.0071	28.4788	31.1989	28.614	20.1065	19.5696	18.2392	28.8486	29.5528	33.2449	28.4746	32.3861	35.792	26.3396	22.9993	27.5597	22.0428	20.4479	21.8042	26.722	17.7034
402	34.6501	32.0427	39.9078	38.4991	37.8765	28.4039	26.8379	24.6855	26.4408	22.3996	28.3194	25.6565	25.0706	22.5297	25.385	37.5038	42.0234	43.8249	38.3447	37.5091	36.6938	27.3031	27.5116	26.9331	20.4748	24.0688	19.4083	28.3511	24.1152	28.6157	31.4886	28.8242	20.2493	19.7122	18.3759	29.1181	29.8284	33.6134	28.6525	32.5683	36.0713	26.5218	23.1223	27.777	22.1875	20.6365	21.9661	26.9031	17.8163
403	34.9756	32.1137	40.3843	38.6401	38.1367	28.6001	26.9405	24.9251	26.6771	22.5466	28.5418	25.9725	25.3704	22.7889	25.6273	37.7103	42.3261	44.1849	38.5985	37.7916	36.9646	27.5469	27.7105	27.2266	20.6423	24.3445	19.5683	28.4477	24.2216	28.7864	31.7259	29.0005	20.3804	19.8109	18.5364	29.4394	30.0658	33.9844	28.793	32.73	36.3568	26.6982	23.2651	28.0551	22.3608	20.8224	22.171	27.0243	17.9377
404	35.2742	32.5634	40.8181	38.8198	38.4062	28.7771	27.0949	25.0514	26.9059	22.705	28.8056	26.1995	25.6043	23.091	25.9071	37.8927	42.6846	44.6294	38.9517	38.1153	37.2057	27.7476	27.9322	27.5031	20.8277	24.5795	19.7411	28.5669	24.3684	28.9915	31.9669	29.1896	20.5272	19.9476	18.6845	29.7585	30.3589	34.355	28.9876	32.8888	36.6889	26.8919	23.4186	28.2962	22.5354	21.0104	22.3925	27.2271	18.089
405	35.5809	33.252	41.1738	39.0162	38.6847	28.9748	27.242	25.2205	27.0862	22.8637	29.1635	26.448	25.9195	23.351	26.3059	38.162	43.0069	45.0652	39.2706	38.3804	37.4325	27.9066	28.2001	27.7966	20.911	24.8013	19.9524	28.6861	24.5087	29.1797	32.1735	29.3762	20.6743	20.1033	18.7841	29.9717	30.7134	34.6465	29.1743	33.1448	37.0782	27.0826	23.6123	28.5182	22.6985	21.1191	22.5757	27.4126	18.2707
406	35.843	34.0039	41.5792	39.3045	39.0019	29.2352	27.4005	25.3665	27.2585	23.0921	29.4447	26.6827	26.2306	23.62	26.7233	38.4415	43.2115	45.4704	39.5981	38.5793	37.6622	28.0621	28.4655	28.0496	21.0663	25.0195	20.1621	28.8486	24.6798	29.3684	32.2542	29.5922	20.7702	20.2454	18.8755	30.2026	31.0184	34.9863	29.3631	33.4055	37.3771	27.2942	23.8047	28.6999	22.8714	21.2672	22.772	27.6582	18.4118
407	36.1197	34.5632	41.9337	39.5714	39.2734	29.4655	27.6335	25.4966	27.4121	23.3259	29.726	26.8884	26.5477	23.8994	27.1067	38.7115	43.5085	45.8356	40.0059	38.7943	37.8453	28.2283	28.7596	28.2955	21.1665	25.1919	20.359	29.0295	24.7977	29.5407	32.4052	29.8171	20.8798	20.3879	18.9582	30.4434	31.3586	35.3458	29.5795	33.6806	37.7109	27.4899	23.9795	28.8709	23.0238	21.398	22.9319	27.9251	18.5761
408	36.3884	34.6304	42.3249	39.7524	39.5956	29.7699	27.8384	25.667	27.6044	23.5522	30.0127	27.1651	26.8785	24.1916	27.4226	39.0292	43.8198	46.1528	40.2768	38.9957	38.0857	28.4361	29.0973	28.5829	21.3181	25.3638	20.553	29.1744	24.9146	29.7171	32.6226	30.0544	21.0251	20.5288	19.0375	30.7089	31.6796	35.7342	29.7632	33.9825	38.0215	27.699	24.1507	29.0597	23.2251	21.5134	23.1156	28.1599	18.7554
409	36.6442	34.6678	42.7862	39.9765	39.8476	30.0277	28.0477	25.8666	27.7986	23.831	30.3126	27.4361	27.1848	24.4973	27.7196	39.2872	44.1869	46.5921	40.596	39.2864	38.3413	28.7	29.3819	28.905	21.5546	25.5813	20.7891	29.2826	25.0459	29.9305	32.8377	30.2959	21.1338	20.6696	19.2103	31.0436	31.996	36.2012	29.9777	34.1758	38.3594	27.9139	24.2895	29.3124	23.439	21.7426	23.3459	28.4362	18.915
410	36.9708	35.0231	43.2365	40.2711	40.1834	30.259	28.2418	26.0506	28.0647	24.0314	30.6698	27.7498	27.5495	24.7504	28.0626	39.5076	44.581	47.1081	40.9224	39.5945	38.5974	28.9542	29.6785	29.1768	21.7156	25.8401	20.9896	29.413	25.1951	30.1061	33.1204	30.4876	21.2812	20.8246	19.3813	31.3811	32.3729	36.5949	30.2149	34.3931	38.763	28.117	24.4285	29.6305	23.6517	21.9338	23.5506	28.7246	19.1061
411	37.2635	35.4319	43.7242	40.5769	40.5278	30.5741	28.3947	26.2474	28.2913	24.3111	31.0909	28.0405	27.9491	25.0313	28.4225	39.756	44.9834	47.5547	41.2293	39.8941	38.8689	29.1908	29.9698	29.5005	21.9009	26.118	21.2402	29.5619	25.392	30.3453	33.3431	30.7459	21.4107	21.0183	19.5151	31.6978	32.7809	37.0311	30.4335	34.653	39.2043	28.3578	24.6082	29.9414	23.8579	22.1403	23.7855	29.0056	19.295
412	37.5956	35.9226	44.2339	40.9514	40.8138	30.8313	28.5885	26.4485	28.4899	24.6226	31.4735	28.3389	28.3227	25.3128	28.8184	40.0532	45.3098	48.0634	41.6085	40.1993	39.1172	29.4453	30.2757	29.7919	22.0418	26.3702	21.4894	29.7047	25.5901	30.5825	33.5179	30.9852	21.573	21.2022	19.6947	31.9882	33.1613	37.4488	30.7137	34.8981	39.6315	28.6063	24.8022	30.2734	24.0502	22.3576	24.0012	29.2811	19.5541
413	37.9043	36.2276	44.7026	41.3191	41.1943	31.1665	28.8186	26.6553	28.7192	24.9019	31.8433	28.6479	28.7305	25.5766	29.1712	40.3281	45.657	48.6128	41.9419	40.498	39.4077	29.7013	30.7001	30.0873	22.1762	26.6514	21.7452	29.8835	25.7688	30.7959	33.755	31.1879	21.7679	21.3877	19.8262	32.3236	33.5935	37.8985	30.9819	35.2239	40.0729	28.9087	25.0077	30.5951	24.2506	22.5699	24.2375	29.5999	19.7957
414	38.2115	36.2113	45.2226	41.6733	41.5302	31.5232	29.0506	26.8776	28.9393	25.2033	32.2721	28.9772	29.0968	25.9436	29.516	40.6362	46.1123	49.1401	42.3495	40.8638	39.746	29.9661	31.0887	30.447	22.408	26.9838	22.0281	30.0424	25.9821	31.0843	33.9618	31.4506	21.947	21.6244	19.9588	32.6548	34.081	38.4175	31.1896	35.5464	40.5321	29.235	25.2422	30.9103	24.4812	22.7978	24.4795	29.8836	20.0482
415	38.5406	36.182	45.7448	42.0604	41.9197	31.8598	29.2939	27.0842	29.193	25.4906	32.7077	29.3954	29.4352	26.328	29.87	40.945	46.5321	49.6811	42.7731	41.2552	40.0772	30.2518	31.5264	30.7984	22.6555	27.3044	22.3303	30.2013	26.2083	31.3562	34.2816	31.6034	22.1279	21.8305	20.1462	33.0121	34.5262	38.8647	31.4847	35.897	41.0314	29.5374	25.491	31.2583	24.7549	23.0245	24.7437	30.2367	20.3201
416	38.89	36.155	46.3169	42.4116	42.3287	32.2014	29.5176	27.3282	29.4527	25.7394	33.1668	29.8265	29.8576	26.7177	30.2206	41.2244	46.9847	50.2546	43.1559	41.6351	40.466	30.5393	31.9087	31.168	22.8989	27.6419	22.6167	30.3907	26.4149	31.6611	34.5511	31.8274	22.2901	22.0235	20.3045	33.4096	34.9714	39.3135	31.7555	36.2401	41.5986	29.8605	25.7783	31.6358	25.0124	23.3082	25.0578	30.6116	20.5447
417	39.2706	36.129	46.9715	42.7602	42.7367	32.5721	29.6998	27.5393	29.7566	26.0143	33.5951	30.2479	30.2801	27.1439	30.6043	41.5965	47.4423	50.7768	43.6283	42.0776	40.8023	30.8609	32.2423	31.5467	23.1663	27.9964	22.8578	30.6141	26.6462	31.996	34.8777	32.0534	22.5044	22.2625	20.4993	33.8012	35.3763	39.8212	32.0255	36.5514	42.0888	30.1221	26.0927	32.0383	25.3274	23.5892	25.3946	30.9111	20.7815
418	39.6697	36.1891	47.634	43.0317	43.1267	32.8963	29.9467	27.8098	30.0489	26.2739	34.045	30.6755	30.6857	27.5321	30.9428	41.985	47.9435	51.2304	44.0457	42.4562	41.1063	31.1663	32.5949	31.9781	23.4435	28.3022	23.0896	30.8138	26.8485	32.3188	35.2192	32.2804	22.7368	22.4899	20.7156	34.2281	35.7462	40.3467	32.3567	36.8786	42.6009	30.3847	26.4037	32.491	25.6311	23.8867	25.7659	31.1762	21.0322
419	40.0872	36.4027	48.2717	43.2719	43.4993	33.2279	30.1685	28.1123	30.3634	26.5734	34.4819	31.0974	31.0975	27.9533	31.3115	42.3694	48.4577	51.7807	44.477	42.873	41.4381	31.4927	32.9566	32.3862	23.7416	28.6865	23.334	31.0362	27.0582	32.6222	35.5253	32.5381	22.9845	22.7163	20.9321	34.6453	36.1423	40.9389	32.6395	37.2284	43.0828	30.6524	26.7547	32.9727	25.9308	24.2232	26.1392	31.4682	21.319
420	40.4655	37.1918	48.8798	43.5226	43.8622	33.5687	30.4275	28.4241	30.7178	26.8911	34.9331	31.5537	31.486	28.393	31.8123	42.7711	48.9879	52.2826	44.8993	43.3377	41.7721	31.8472	33.3465	32.7889	24.0039	29.0903	23.5754	31.2678	27.275	32.8931	35.8989	32.7489	23.2235	22.9229	21.1588	35.0703	36.5883	41.5537	32.98	37.6623	43.5632	30.9085	27.1207	33.4478	26.2811	24.5459	26.5069	31.7361	21.5866
421	40.8733	38.364	49.5306	43.7432	44.2064	33.8504	30.7188	28.7214	31.0264	27.1832	35.3578	31.9763	31.891	28.773	32.4298	43.1553	49.4623	52.7538	45.3108	43.704	42.1546	32.1508	33.737	33.1906	24.2294	29.3999	23.8437	31.4978	27.5238	33.2131	36.202	33.0347	23.4199	23.0825	21.3118	35.4478	37.0294	42.0924	33.3548	38.0928	44.0851	31.2059	27.4962	33.8994	26.5851	24.8564	26.8695	31.9746	21.8874
422	41.2822	39.3063	50.1316	43.9838	44.5668	34.1297	30.9836	28.9457	31.361	27.4812	35.7049	32.3934	32.2726	29.1836	33.0419	43.5185	49.8309	53.2267	45.703	44.0369	42.509	32.4376	34.0843	33.5613	24.4214	29.6993	24.1078	31.7389	27.7552	33.4574	36.4713	33.3397	23.5779	23.2204	21.4746	35.7827	37.4473	42.5467	33.6662	38.5612	44.5739	31.4669	27.8765	34.3381	26.8783	25.1496	27.2065	32.2574	22.1644
423	41.6624	40.3771	50.7163	44.1798	44.9286	34.4047	31.2911	29.1498	31.6605	27.755	36.0655	32.8191	32.6866	29.5757	33.683	43.9009	50.2569	53.6146	46.0458	44.3738	42.8555	32.7243	34.4357	33.9594	24.6206	30.0008	24.3569	31.9369	27.9717	33.6955	36.7086	33.6569	23.7991	23.3682	21.6313	36.1782	37.8319	43.028	34.0333	39.0091	45.0942	31.7341	28.2287	34.7657	27.1891	25.4272	27.5534	32.4892	22.3971
424	42.1031	41.439	51.332	44.3778	45.2794	34.667	31.5653	29.3545	31.9395	28.0634	36.4008	33.2461	33.1364	29.9687	34.3636	44.2595	50.704	54.0535	46.4322	44.6926	43.1779	33.0008	34.8201	34.3774	24.8095	30.3358	24.6112	32.1372	28.2062	33.9699	36.9315	34.041	24.0032	23.5364	21.7738	36.4966	38.1556	43.5412	34.3428	39.4114	45.6312	31.9755	28.5589	35.2032	27.4684	25.6815	27.9006	32.752	22.6685
425	42.5296	42.2888	51.8692	44.6363	45.6641	34.959	31.8289	29.5534	32.2144	28.3548	36.8284	33.6877	33.5424	30.3744	34.9821	44.6239	51.08	54.5286	46.7377	45.0145	43.5089	33.2591	35.2191	34.8041	25.0058	30.6308	24.8753	32.337	28.4152	34.1845	37.1275	34.36	24.2104	23.7393	21.9511	36.8752	38.5642	44.0319	34.6457	39.8443	46.1621	32.1985	28.9029	35.645	27.7726	25.957	28.2407	33.0731	22.9231
426	42.8861	43.4179	52.4063	44.9114	45.9923	35.2394	32.0333	29.7764	32.411	28.6803	37.307	34.1144	34.0314	30.7475	35.6367	44.9282	51.4929	55.0917	47.0304	45.3392	43.8459	33.5083	35.6348	35.167	25.1578	30.9467	25.1711	32.5161	28.6421	34.4464	37.3029	34.6768	24.3887	23.948	22.0986	37.2041	39.0041	44.5167	34.9689	40.2129	46.7192	32.4271	29.2165	36.0497	28.0348	26.2118	28.5363	33.4229	23.22
427	43.2591	44.3738	52.9665	45.2267	46.3409	35.5129	32.2798	29.9784	32.6417	28.976	37.7753	34.4802	34.4636	31.0935	36.2707	45.1789	51.7912	55.7331	47.369	45.6069	44.143	33.7413	36.0645	35.5521	25.2951	31.2515	25.4605	32.7393	28.8718	34.7399	37.5039	34.9797	24.5164	24.1546	22.2543	37.5063	39.4881	44.9707	35.251	40.5538	47.2315	32.6587	29.5472	36.4384	28.3222	26.4457	28.8516	33.7662	23.5003
428	43.6311	44.7865	53.4867	45.5517	46.7421	35.8244	32.5109	30.1787	32.8852	29.2487	38.3391	34.8666	34.8569	31.4619	36.7663	45.4184	52.0992	56.3333	47.6988	45.8691	44.4562	33.9484	36.4879	35.9255	25.4478	31.509	25.7496	32.8972	29.0822	34.9971	37.6735	35.2468	24.6566	24.362	22.4128	37.88	40.0478	45.4148	35.5659	40.9622	47.7548	32.9563	29.8994	36.8357	28.5874	26.6829	29.1501	34.1127	23.7656
429	43.9635	44.9494	54.0384	45.8371	47.1354	36.1287	32.738	30.4271	33.1388	29.5882	38.822	35.2998	35.2312	31.8497	37.2143	45.6135	52.5786	56.9226	48.0718	46.1818	44.7124	34.1852	36.8741	36.2899	25.6184	31.8858	26.0486	33.0481	29.3196	35.2429	37.9042	35.5293	24.802	24.5315	22.5733	38.281	40.474	45.9305	35.8971	41.3784	48.3526	33.235	30.2083	37.2702	28.8433	26.9364	29.4867	34.43	24.0663
430	44.3461	44.8712	54.567	46.1189	47.5179	36.4171	32.994	30.6503	33.4702	29.8675	39.2563	35.7417	35.5783	32.2812	37.5838	45.9235	53.0425	57.4411	48.4701	46.5771	44.9881	34.4761	37.2714	36.7255	25.8755	32.1937	26.2544	33.2291	29.5518	35.5054	38.1886	35.7517	25.0123	24.6938	22.735	38.7271	40.8649	46.5132	36.1955	41.815	48.9078	33.5099	30.5718	37.7069	29.156	27.2124	29.8803	34.7204	24.3221
431	44.7793	44.7496	55.1319	46.3773	47.8305	36.7324	33.2079	30.9007	33.769	30.1438	39.6517	36.2847	35.936	32.7266	37.9402	46.2093	53.6558	57.8744	48.7526	46.9633	45.2708	34.7746	37.6394	37.1476	26.0932	32.5397	26.4553	33.3739	29.7582	35.7527	38.4811	35.9981	25.2083	24.8567	22.9133	39.1413	41.2545	47.1549	36.5238	42.2484	49.4153	33.7815	30.9191	38.1895	29.4286	27.538	30.261	34.9785	24.6007
432	45.1628	44.8021	55.6818	46.5859	48.1703	37.01	33.4528	31.1757	34.0328	30.4434	40.0091	36.8053	36.3245	33.1649	38.355	46.5314	54.1989	58.3244	49.0736	47.4198	45.5626	35.1123	37.9925	37.5621	26.3571	32.9327	26.7033	33.5872	29.9435	35.9897	38.8062	36.2391	25.3944	25.0221	23.1417	39.5393	41.5909	47.7584	36.8645	42.6304	49.8919	33.9896	31.2316	38.6697	29.7324	27.8805	30.665	35.2067	24.8682
433	45.5973	45.0743	56.1431	46.8587	48.483	37.279	33.6977	31.4345	34.3422	30.7033	40.4107	37.2941	36.7327	33.6191	38.7958	46.9255	54.6847	58.7697	49.3534	47.8362	45.8839	35.4448	38.3206	37.9838	26.642	33.3017	26.9265	33.7887	30.1184	36.2217	39.0836	36.4733	25.5906	25.2246	23.373	39.9445	41.9616	48.3264	37.2182	43.0102	50.314	34.2175	31.5933	39.2064	30.0433	28.1846	31.0571	35.4515	25.0906
434	45.9	45.5841	56.6376	47.0998	48.7681	37.5629	33.9628	31.6782	34.5552	30.9687	40.8252	37.7677	37.1224	33.9825	39.2703	47.2081	55.1613	59.2002	49.6015	48.1613	46.1994	35.7222	38.695	38.38	26.8464	33.7129	27.2221	33.9685	30.272	36.4279	39.2859	36.7116	25.7416	25.4127	23.5568	40.3012	42.3784	48.8003	37.5961	43.4104	50.7261	34.4478	31.9027	39.637	30.3276	28.4653	31.4344	35.6964	25.3148
435	46.1929	46.1522	57.0644	47.3965	49.0993	37.8568	34.1694	31.9401	34.8163	31.2711	41.333	38.1792	37.4903	34.3712	39.8117	47.5396	55.5319	59.7344	49.9398	48.5195	46.5571	36.0199	39.0602	38.7129	27.0782	34.0295	27.4928	34.1128	30.4811	36.6556	39.4718	36.9685	25.9027	25.566	23.7175	40.6496	42.7635	49.2467	37.9277	43.7418	51.2301	34.6809	32.2105	40.0503	30.5953	28.7179	31.7671	35.9781	25.5457
436	46.5207	46.4793	57.5186	47.7367	49.4228	38.1466	34.3751	32.1469	35.0918	31.5202	41.719	38.6117	37.8084	34.7627	40.2412	47.8473	55.9208	60.157	50.2233	48.7825	46.8863	36.2581	39.403	39.0945	27.2959	34.3119	27.7399	34.2929	30.6993	36.905	39.617	37.2044	26.0693	25.7278	23.8466	40.9695	43.1959	49.7407	38.2341	44.1154	51.7025	34.9209	32.5164	40.4372	30.8597	28.9758	32.1019	36.2254	25.744
437	46.7465	46.4766	58.0267	47.9492	49.7173	38.3872	34.5512	32.3709	35.3115	31.7782	42.099	39.0546	38.1128	35.1174	40.5622	48.1227	56.306	60.5539	50.5399	49.0708	47.1702	36.5483	39.7133	39.4665	27.4634	34.5864	27.9526	34.4363	30.8577	37.1101	39.8435	37.406	26.2356	25.8656	23.9762	41.2599	43.5641	50.2583	38.4771	44.4744	52.1355	35.116	32.8318	40.7626	31.1256	29.2287	32.4143	36.4542	25.9515
438	47.1012	46.2518	58.5108	48.0972	50.0453	38.5946	34.7248	32.5908	35.553	31.9994	42.4424	39.4802	38.4083	35.5338	40.8624	48.4033	56.707	60.8439	50.8257	49.4187	47.4628	36.8265	39.9991	39.8517	27.7052	34.925	28.1311	34.5391	31.0067	37.2984	40.1364	37.5924	26.4035	25.9598	24.1529	41.6357	43.8406	50.8342	38.7335	44.7926	52.5596	35.3034	33.1111	41.2078	31.3786	29.5341	32.7538	36.6067	26.1715
439	47.4107	46.1356	58.956	48.191	50.2959	38.7566	34.8948	32.7953	35.7856	32.1742	42.6785	39.9544	38.6649	35.8869	41.1573	48.7086	57.1294	61.0827	51.076	49.7818	47.7066	37.0883	40.2856	40.255	27.9216	35.2773	28.3094	34.7243	31.1437	37.4821	40.3746	37.7741	26.5954	26.0756	24.3439	42.0312	44.1042	51.3029	38.9861	45.2169	52.9185	35.4435	33.4319	41.6048	31.6421	29.8293	33.096	36.7435	26.3324
440	47.6577	46.7263	59.3612	48.2667	50.5061	38.9292	35.0599	33.0103	35.976	32.3612	43.0069	40.3685	38.9085	36.2337	41.6168	48.9583	57.5834	61.4035	51.2641	50.1335	47.9838	37.3847	40.5231	40.6338	28.1284	35.5889	28.4791	34.856	31.2875	37.6416	40.6067	37.9744	26.7563	26.2027	24.5133	42.3965	44.3379	51.7521	39.2535	45.5531	53.2676	35.5801	33.7485	42.0168	31.8951	30.1064	33.4092	36.9009	26.5585
441	47.9852	47.7924	59.7307	48.3961	50.7049	39.1655	35.2356	33.1965	36.229	32.5567	43.3751	40.7874	39.1338	36.5426	42.1733	49.1709	57.9461	61.8161	51.4607	50.3934	48.2898	37.5897	40.8346	40.9827	28.2978	35.8398	28.6682	35.0263	31.4412	37.8355	40.7461	38.2058	26.902	26.3205	24.6571	42.6655	44.6466	52.1163	39.5164	45.8826	53.699	35.7127	34.032	42.3769	32.0896	30.3379	33.6676	37.1064	26.7508
442	48.2828	48.7405	60.0599	48.6582	50.8967	39.4282	35.3881	33.3412	36.443	32.7873	43.7658	41.168	39.3278	36.8439	42.7444	49.4033	58.1618	62.304	51.6668	50.5836	48.5025	37.7371	41.098	41.2644	28.3921	36.0221	28.8478	35.2023	31.6154	38.0723	40.8229	38.4427	27.0172	26.491	24.757	42.861	45.0138	52.4434	39.7482	46.2399	54.0492	35.8919	34.3043	42.6832	32.2553	30.4998	33.8717	37.313	26.9481
443	48.5394	49.2816	60.4684	48.8537	51.1291	39.6499	35.5462	33.493	36.6103	33.0129	44.1364	41.4483	39.5728	37.1395	43.1589	49.5651	58.3868	62.7238	51.8821	50.7449	48.7342	37.8631	41.3185	41.5585	28.4876	36.1823	28.9924	35.3219	31.7286	38.2275	40.9362	38.6114	27.1202	26.6534	24.8399	43.0333	45.2868	52.7973	39.9398	46.5102	54.3465	36.0485	34.4641	42.9906	32.402	30.6591	34.0614	37.4797	27.1041
444	48.7887	48.9761	60.9176	48.981	51.3188	39.8495	35.6678	33.6261	36.8409	33.1814	44.3943	41.7537	39.7846	37.4288	43.3889	49.738	58.635	63.0036	52.0823	50.9586	48.9134	38.01	41.5941	41.8009	28.6063	36.3903	29.1307	35.4126	31.8457	38.4025	41.0401	38.7813	27.2887	26.7462	24.9599	43.2467	45.4818	53.1428	40.1099	46.805	54.6302	36.1933	34.6335	43.2855	32.5628	30.7948	34.2746	37.5956	27.2005
445	48.9933	48.5235	61.3323	49.0412	51.519	39.966	35.7867	33.7768	37.0423	33.3399	44.577	42.1046	40.0379	37.795	43.567	49.9024	59.0181	63.2042	52.2495	51.2684	49.0981	38.2605	41.8031	42.1132	28.8081	36.6642	29.2638	35.522	31.9758	38.5266	41.1931	38.9137	27.4532	26.8283	25.1058	43.5485	45.6499	53.5874	40.3037	47.0709	54.8022	36.3335	34.8112	43.5857	32.7382	31.0158	34.5639	37.6566	27.3234
446	49.2121	48.7856	61.6662	49.036	51.7077	40.0646	35.9054	33.9727	37.3038	33.5015	44.7149	42.4752	40.2875	38.1111	43.8564	50.0986	59.4629	63.4031	52.3728	51.5841	49.3202	38.5564	41.9949	42.456	29.0304	36.9147	29.4076	35.6111	32.0656	38.5869	41.4062	39.0488	27.5993	26.8765	25.2729	43.8898	45.8245	54.0447	40.5414	47.3059	55.0809	36.3913	35.0069	43.8947	32.9549	31.2669	34.8849	37.7419	27.4097
447	49.4248	49.6641	61.9031	49.088	51.8456	40.1296	36.0565	34.0937	37.513	33.6223	44.8984	42.8281	40.43	38.3727	44.2755	50.2957	59.7724	63.5672	52.4753	51.835	49.4911	38.7572	42.1443	42.7376	29.1985	37.1341	29.5704	35.7248	32.1634	38.66	41.5114	39.2554	27.7075	26.904	25.3918	44.074	46.0116	54.445	40.768	47.5839	55.3083	36.4585	35.2566	44.1497	33.1274	31.483	35.1151	37.8404	27.5485
448	49.6041	50.8631	62.0378	49.1462	52.0097	40.2257	36.2138	34.2002	37.6497	33.7965	45.1655	43.1408	40.617	38.5967	44.8107	50.5138	59.9265	63.8137	52.5736	51.976	49.6946	38.8684	42.3428	42.9936	29.2803	37.291	29.7079	35.8787	32.2818	38.7302	41.5971	39.4691	27.7786	26.9639	25.4737	44.2244	46.2499	54.7615	40.9539	47.8507	55.5725	36.5297	35.4753	44.4053	33.2601	31.6638	35.3148	37.9552	27.6899
449	49.8123	51.795	62.1954	49.2022	52.0886	40.3204	36.3356	34.2712	37.7471	33.8816	45.3896	43.3694	40.7339	38.7586	45.3124	50.6572	59.9908	63.9813	52.6614	52.034	49.8192	38.8772	42.4917	43.1811	29.2827	37.3925	29.7929	35.9236	32.3583	38.822	41.6389	39.687	27.7898	27.0436	25.5236	44.2902	46.4327	55.0153	41.0932	48.0419	55.8164	36.5762	35.6264	44.6119	33.3587	31.7782	35.445	38.0207	27.785
450	49.9273	51.974	62.3519	49.211	52.1255	40.3751	36.4205	34.3167	37.8112	33.947	45.5621	43.5833	40.8361	38.9246	45.624	50.7172	60.0145	64.0631	52.7253	52.0376	49.9598	38.8903	42.658	43.3823	29.2684	37.4607	29.8448	35.995	32.4515	38.9159	41.6668	39.8948	27.8419	27.0926	25.5682	44.3463	46.5058	55.2143	41.143	48.2506	55.8918	36.6144	35.7413	44.7588	33.4331	31.8564	35.5026	38.0605	27.891
451	50.0337	51.8	62.4626	49.2306	52.1222	40.44	36.4352	34.4184	37.8784	33.9902	45.6863	43.8293	40.9942	39.0858	45.8093	50.7667	60.1955	64.1242	52.6836	52.0916	50.0481	38.9291	42.7564	43.5838	29.3081	37.6163	29.8891	36.0033	32.5129	38.9545	41.7573	39.9936	27.8632	27.1527	25.6568	44.4907	46.5784	55.4381	41.2137	48.4233	55.9816	36.642	35.8206	44.9797	33.494	31.9209	35.6526	38.0304	27.9363
452	50.1204	51.922	62.4793	49.2315	52.0291	40.4283	36.4726	34.5113	37.9806	33.9704	45.724	44.0466	41.0616	39.2605	46.0324	50.8491	60.4539	64.1325	52.6379	52.1839	50.1104	39.0587	42.809	43.799	29.3728	37.7756	29.9077	35.9807	32.5146	38.9271	41.8308	40.0196	27.8604	27.1941	25.7131	44.6362	46.6379	55.6477	41.2773	48.477	55.9413	36.6074	35.8863	45.1396	33.5262	32.0177	35.791	38.0428	27.9713
453	50.1651	52.1069	62.297	49.2229	51.8952	40.4032	36.5323	34.5567	38.0817	33.9415	45.7361	44.2443	40.9539	39.3929	46.1974	50.947	60.6167	64.1211	52.4296	52.2368	50.1585	39.1553	42.8363	43.9459	29.4291	37.9045	29.9368	36.0095	32.4971	38.7838	41.8885	40.017	27.91	27.1586	25.7575	44.7006	46.649	55.7938	41.3754	48.5983	55.8232	36.5531	35.9797	45.3006	33.5839	32.0677	35.9156	38.0112	27.9523
454	50.174	52.3693	61.9559	49.2356	51.7818	40.357	36.5831	34.6043	38.1377	33.7652	45.7954	44.4129	40.7944	39.511	46.3788	50.9683	60.7832	64.0331	52.1373	52.3325	50.1556	39.1767	42.8383	44.0555	29.4698	38.0305	29.9351	35.9783	32.396	38.6111	41.8854	40.005	27.9265	27.1254	25.7971	44.7733	46.6424	55.9625	41.4725	48.6859	55.7089	36.4931	36.0497	45.4813	33.6133	32.1034	36.0204	37.988	27.8664
455	50.1293	52.3051	61.7126	49.2284	51.7305	40.33	36.6101	34.5953	38.1814	33.6692	45.8472	44.5253	40.6661	39.5935	46.4559	50.9428	60.836	64.0701	51.9485	52.3753	50.1892	39.2447	42.974	44.1805	29.5076	38.0696	29.9496	35.9913	32.3258	38.469	41.8264	40.0372	27.9557	27.1277	25.8222	44.8251	46.6649	56.0535	41.4724	48.7109	55.603	36.4173	36.0695	45.5233	33.6307	32.1252	36.0716	38.0035	27.8506
456	50.0576	51.2984	61.8466	49.1975	51.7864	40.4131	36.5172	34.5729	38.1731	33.7404	45.9909	44.6506	40.7085	39.6583	46.2172	50.8064	60.7776	64.1527	51.9375	52.3653	50.1545	39.2646	43.0558	44.2438	29.5205	38.1238	29.9467	35.955	32.2714	38.478	41.7438	40.0375	27.9565	27.1683	25.8298	44.8479	46.6911	56.0867	41.4671	48.7382	55.6463	36.4142	36.0714	45.5357	33.6384	32.1756	36.0556	37.9454	27.8721
457	49.8069	49.5645	62.2543	49.2384	51.9815	40.5011	36.3423	34.5523	38.0656	33.8707	46.1701	44.6962	40.9062	39.6635	45.8037	50.6891	60.777	64.269	52.1411	52.3468	50.045	39.2869	43.2177	44.2592	29.5658	38.1282	30.0468	35.8091	32.316	38.6892	41.6122	39.8938	27.9506	27.2921	25.8399	44.8983	46.8084	56.0565	41.3548	48.6614	55.8306	36.5203	35.9783	45.5129	33.5838	32.214	35.9912	37.9587	27.983
458	49.5527	48.432	62.7981	49.2432	52.1867	40.6311	36.0696	34.522	37.9128	34.0994	46.354	44.6973	41.1662	39.6854	45.3836	50.5764	60.778	64.4997	52.3825	52.316	49.8829	39.3931	43.3913	44.2209	29.6485	38.1011	30.1729	35.6565	32.3872	38.9152	41.4696	39.5827	27.9169	27.4107	25.8379	44.8707	46.9549	55.9382	41.2419	48.4648	56.111	36.616	35.8495	45.4055	33.5025	32.261	35.9289	38.0079	28.1189
459	49.4183	49.0596	63.3004	49.2542	52.3914	40.8065	35.9409	34.5067	37.8646	34.3489	46.5476	44.7912	41.4092	39.7384	45.4569	50.5346	60.7562	64.6858	52.5855	52.3298	49.7855	39.4152	43.5353	44.1943	29.7437	38.1158	30.3191	35.5796	32.4876	39.1386	41.3752	39.4073	27.9311	27.5134	25.855	44.824	47.1459	56.0095	41.2431	48.3257	56.3924	36.7587	35.8372	45.4194	33.4698	32.3342	35.9479	38.075	28.2619
460	49.484	50.7307	63.5897	49.3764	52.5917	40.9401	35.9892	34.5338	37.9502	34.5275	46.7773	44.9188	41.598	39.794	45.983	50.5827	60.7569	64.9426	52.7356	52.2559	49.8081	39.451	43.7409	44.3008	29.7694	38.1382	30.5367	35.6253	32.6257	39.3197	41.3383	39.4525	27.9544	27.6242	25.8743	44.8059	47.3577	56.1434	41.2933	48.396	56.6682	36.9039	35.9107	45.488	33.5169	32.3685	36.0331	38.2581	28.4025
461	49.7267	52.8118	63.7779	49.518	52.8164	41.2039	36.1504	34.6302	38.1052	34.7973	47.1019	45.1739	41.8003	39.9282	46.6915	50.6782	60.7916	65.3706	52.8724	52.2711	49.9923	39.4775	44.0255	44.5071	29.7809	38.2218	30.7489	35.8022	32.7513	39.4253	41.3675	39.7133	27.9916	27.7181	25.9478	44.8324	47.58	56.3007	41.4263	48.5891	57.0085	37.0528	36.0775	45.6198	33.5937	32.4397	36.158	38.504	28.5519
462	49.9997	54.5429	64.0695	49.8119	53.0616	41.4816	36.3804	34.6933	38.2983	35.0893	47.4572	45.4157	42.0207	40.0551	47.4352	50.812	60.8075	65.8282	53.0646	52.2605	50.2021	39.4578	44.3379	44.7314	29.7554	38.3764	30.9916	35.9942	32.9657	39.5985	41.4306	40.0996	28.0936	27.8798	26.0252	44.8978	47.8802	56.5652	41.5557	48.855	57.4004	37.2654	36.2814	45.7975	33.7037	32.5017	36.3141	38.7266	28.7465
463	50.2595	54.6545	64.4367	50.1	53.317	41.693	36.5785	34.8231	38.4721	35.3615	47.7891	45.619	42.2744	40.1875	47.8253	50.9137	60.9054	66.2485	53.3177	52.2517	50.379	39.4985	44.6167	44.9937	29.7618	38.5174	31.1991	36.1284	33.1834	39.8199	41.5254	40.4119	28.1749	28.0279	26.0868	45.0161	48.137	56.7286	41.6655	49.1276	57.807	37.436	36.4442	45.9957	33.7701	32.5396	36.4254	38.9031	28.9316
464	50.441	53.7081	64.8593	50.2758	53.543	41.851	36.6948	34.9844	38.6138	35.5566	48.0115	45.9159	42.4593	40.4041	47.8085	51.0059	61.1686	66.5554	53.4855	52.4515	50.5369	39.598	44.8304	45.2298	29.8771	38.7105	31.3455	36.1964	33.3665	40.0507	41.6087	40.5911	28.2642	28.1564	26.2382	45.2026	48.3768	57.0126	41.7895	49.3205	58.0818	37.5547	36.5908	46.2095	33.8468	32.6162	36.5725	39.0016	29.0549
465	50.6193	52.946	65.0881	50.416	53.6369	41.886	36.7709	35.1529	38.8027	35.6195	48.196	46.164	42.5642	40.6755	47.8083	51.1049	61.526	66.7283	53.5487	52.6977	50.6462	39.8337	44.9393	45.5032	30.0377	38.9997	31.4122	36.2365	33.5023	40.1837	41.8027	40.7119	28.3857	28.2419	26.4027	45.4666	48.5163	57.4346	41.9306	49.5215	58.2087	37.5623	36.7342	46.4434	33.9943	32.7516	36.8013	39.0501	29.1354
466	50.9275	52.9997	65.2315	50.4366	53.749	41.9459	36.9819	35.3756	39.0144	35.7214	48.3784	46.5321	42.6318	40.9515	48.0165	51.2841	62.0717	66.8161	53.5614	53.0386	50.8149	40.0948	45.0574	45.8565	30.2568	39.2882	31.4716	36.3571	33.572	40.2669	42.0248	40.8027	28.4867	28.323	26.578	45.7873	48.6229	57.8701	42.1931	49.7518	58.2999	37.5724	36.9224	46.7541	34.1659	32.9456	37.1031	39.0717	29.1951
467	51.2609	53.5081	65.4124	50.5408	53.8569	42.0543	37.1596	35.5669	39.2164	35.8026	48.6337	46.9505	42.7165	41.2342	48.3976	51.5113	62.4538	67.0442	53.606	53.2868	51.1102	40.3292	45.2458	46.1682	30.3853	39.5467	31.5735	36.5282	33.6452	40.3767	42.2397	40.9625	28.5826	28.4412	26.7643	46.0053	48.7467	58.3237	42.4184	49.9789	58.4451	37.6712	37.1396	47.0182	34.3892	33.1489	37.4259	39.1893	29.2837
468	51.4692	53.9822	65.5396	50.6361	54.0064	42.2242	37.3338	35.6974	39.3884	35.9365	48.9345	47.2356	42.8207	41.4248	48.6792	51.6513	62.6737	67.3244	53.7008	53.4271	51.2862	40.4168	45.4596	46.3968	30.4573	39.7149	31.7251	36.6796	33.7463	40.4473	42.4182	41.1064	28.6955	28.5422	26.8753	46.1244	48.8827	58.5812	42.5238	50.1565	58.7278	37.8001	37.2795	47.2044	34.5171	33.3022	37.6486	39.3191	29.4353
469	51.6215	54.3933	65.8355	50.7521	54.2158	42.3939	37.4586	35.7821	39.4727	36.1519	49.1781	47.4683	42.9659	41.5402	48.8603	51.7712	62.7902	67.6166	53.8185	53.516	51.425	40.4534	45.7334	46.5859	30.5109	39.8068	31.9316	36.8004	33.8745	40.6261	42.4204	41.2032	28.7628	28.6707	26.9681	46.1873	49.1148	58.7194	42.6193	50.2692	59.0028	37.9515	37.3689	47.3814	34.5524	33.4045	37.7609	39.4677	29.6014
470	51.6847	54.2117	66.1143	50.8653	54.3823	42.5476	37.5057	35.8731	39.618	36.2949	49.4039	47.6801	43.1088	41.6337	48.9492	51.8411	62.8316	67.9347	53.9424	53.5548	51.5135	40.5271	45.8877	46.7228	30.5426	39.8565	32.1028	36.8339	34.0124	40.7962	42.442	41.3299	28.8526	28.807	27.1018	46.1789	49.2943	58.8203	42.6533	50.3791	59.2909	38.091	37.4565	47.4985	34.5846	33.4838	37.8126	39.5937	29.7292
471	51.6862	53.5974	66.3818	50.9269	54.6028	42.6957	37.5851	35.9807	39.789	36.4606	49.6248	47.8525	43.2682	41.7502	48.8812	51.8861	63.0213	68.176	54.0856	53.6717	51.5463	40.6084	46.0421	46.9098	30.631	40.0338	32.2665	36.8504	34.1594	40.9901	42.4886	41.419	28.9356	28.9111	27.1881	46.3115	49.4633	58.9255	42.7275	50.4992	59.6024	38.1431	37.5153	47.6156	34.614	33.5844	37.8809	39.6698	29.8406
472	51.7751	53.4591	66.5935	51.0601	54.7984	42.8742	37.6751	36.1329	39.9214	36.6978	49.8616	48.1146	43.4008	41.8826	48.9902	52.0286	63.3421	68.4421	54.183	53.7883	51.6749	40.7913	46.2459	47.1228	30.7874	40.2294	32.4765	36.9103	34.3149	41.1737	42.6167	41.4916	29.0295	29.0292	27.3332	46.4893	49.7012	59.1575	42.8524	50.6295	59.8475	38.2333	37.6399	47.8025	34.6908	33.6923	38.0305	39.7721	29.9522
473	51.8722	53.6946	66.806	51.2286	55.0908	43.1254	37.8444	36.3333	40.0719	36.8907	50.1392	48.3631	43.5913	42.02	49.2091	52.1647	63.5723	68.7384	54.3336	53.9538	51.8098	40.9381	46.3935	47.3162	30.97	40.4382	32.6586	37.0227	34.4612	41.3343	42.8253	41.5677	29.1545	29.1496	27.45	46.6471	49.8768	59.4468	42.9698	50.8198	60.1379	38.3276	37.7771	47.9548	34.8408	33.8084	38.2266	39.9323	30.076
474	52.0174	53.7373	67.0398	51.447	55.341	43.3483	37.9837	36.5047	40.2118	37.0993	50.4118	48.6352	43.7434	42.1524	49.3717	52.3132	63.8061	69.047	54.4553	54.1221	51.9387	41.0891	46.6087	47.5247	31.1073	40.641	32.8233	37.1524	34.645	41.5223	42.9417	41.6846	29.2597	29.2568	27.5491	46.8235	50.0524	59.6498	43.0567	50.9626	60.4096	38.402	37.9177	48.1526	34.9617	33.9177	38.4169	40.0897	30.2098
475	52.1965	53.8104	67.3081	51.6661	55.5685	43.5259	38.1215	36.6367	40.3431	37.3116	50.6453	48.9055	43.895	42.3507	49.557	52.5228	64.0411	69.3155	54.597	54.2749	52.0088	41.2463	46.8389	47.7631	31.2103	40.7839	33.0232	37.2638	34.7847	41.7099	43.0879	41.7974	29.3882	29.4218	27.7081	46.9759	50.2488	59.901	43.1883	51.1753	60.6897	38.5486	38.0383	48.3397	35.111	34.0592	38.6107	40.2246	30.3492
476	52.3253	53.7182	67.5514	51.9087	55.7598	43.7151	38.2529	36.7802	40.5589	37.5152	50.8993	49.0873	44.064	42.5561	49.7235	52.5937	64.2819	69.6087	54.7417	54.4523	52.1111	41.4099	47.0515	48.0122	31.3459	41.0035	33.2195	37.3652	34.9237	41.8832	43.2214	41.9807	29.5003	29.6016	27.8528	47.1224	50.3749	60.15	43.3032	51.3665	60.9603	38.6861	38.1609	48.5883	35.2646	34.2049	38.7878	40.3801	30.5026
477	52.5018	53.5426	67.6949	52.2689	55.8855	44.0136	38.3593	36.9099	40.7819	37.8241	51.2798	49.4518	44.1776	42.8165	49.8809	52.752	64.5597	70.0934	54.8733	54.6191	52.2777	41.6314	47.3462	48.2883	31.4409	41.2192	33.4829	37.4703	35.1305	42.1162	43.3707	42.1237	29.6263	29.8338	27.9868	47.3122	50.6948	60.3801	43.4397	51.5359	61.262	38.8744	38.3485	48.8656	35.4112	34.3592	39.0125	40.6129	30.6952
478	52.7277	53.6337	67.6788	52.7544	56.1245	44.4277	38.4626	37.1219	40.969	38.1684	51.7981	49.7031	44.3213	43.0525	50.0968	52.9065	64.726	70.5824	55.0141	54.743	52.4453	41.8098	47.764	48.5404	31.5851	41.4347	33.8488	37.581	35.3207	42.3825	43.5401	42.2563	29.7153	30.0547	28.1372	47.5287	51.118	60.7071	43.5702	51.7285	61.6588	39.081	38.4801	49.1218	35.5708	34.5347	39.2203	41.0183	31.0003
479	52.8921	53.3607	67.9409	53.2829	56.6105	44.8102	38.5834	37.3517	41.1605	38.5535	52.3824	49.9863	44.5076	43.2635	50.2277	53.0375	64.9631	71.1727	55.2389	54.9393	52.7015	42.0153	48.1865	48.7453	31.7784	41.6576	34.2004	37.7199	35.5919	42.7681	43.6925	42.4275	29.8461	30.3143	28.2999	47.7309	51.5363	60.9967	43.7599	51.9297	62.2292	39.3222	38.6856	49.4311	35.7173	34.7453	39.4605	41.3183	31.3048
480	53.1298	52.1905	68.5565	53.3633	56.9219	44.9136	38.717	37.6205	41.3643	38.7609	52.6025	50.367	44.6856	43.4866	50.1461	53.2376	65.2805	71.2456	55.5198	55.1473	52.8934	42.2519	48.4315	49.0091	31.9558	41.8897	34.3475	37.8769	35.7744	43.1359	43.8765	42.5278	30.0159	30.5085	28.5045	48.0039	51.7111	61.3224	43.9384	52.1248	62.5513	39.4503	38.8502	49.6766	35.911	34.9595	39.7337	41.2762	31.4353
481	53.3242	48.9292	69.0273	53.0975	56.9737	44.8478	38.8443	37.9182	41.6431	38.7795	52.5287	50.7006	44.8241	43.7934	49.6284	53.4613	65.7208	71.0589	55.6342	55.479	53.0636	42.5496	48.5086	49.342	32.2357	42.2745	34.3553	37.9869	35.8631	43.2977	44.1643	42.6451	30.2534	30.6039	28.7709	48.3267	51.5768	61.7852	44.0913	52.2587	62.5789	39.4455	39.0324	49.9492	36.0878	35.2105	40.0256	41.0558	31.444
482	53.4694	47.5637	69.3588	52.8925	57.0263	44.7899	38.9081	38.2838	42.004	38.7866	52.4801	51.2247	44.8736	44.1687	49.2154	53.6661	66.4006	70.9681	55.6472	55.988	53.154	43.033	48.5143	49.6939	32.6917	42.8041	34.3882	38.101	35.9187	43.3823	44.6522	42.5759	30.683	30.6949	29.1004	48.8408	51.4713	62.3134	44.2664	52.3608	62.5678	39.4514	39.2395	50.2524	36.3633	35.5705	40.4256	40.8994	31.396
483	53.718	50.2704	69.6171	52.7138	57.0114	44.7865	39.1487	38.5849	42.4299	38.8276	52.4651	51.7527	44.9338	44.4058	49.9281	53.9606	66.9042	70.884	55.6016	56.4108	53.3293	43.4438	48.5636	50.1134	33.0257	43.1912	34.4369	38.3885	36.0043	43.465	44.9598	42.641	30.9392	30.7935	29.4022	49.1004	51.3888	62.9164	44.4732	52.5942	62.5071	39.4405	39.4887	50.6809	36.6528	35.9084	40.8538	40.8125	31.3742
484	53.92	53.8472	69.8197	52.7017	57.0533	44.8995	39.4363	38.6276	42.6482	38.9361	52.5654	52.0319	45.0157	44.3909	50.9975	54.2157	66.9222	71.0449	55.5183	56.3493	53.5047	43.4389	48.7262	50.3309	32.9994	43.224	34.5598	38.6158	36.1515	43.5865	44.9927	42.9645	30.9344	30.9234	29.4819	48.9318	51.405	63.0118	44.6773	52.9201	62.582	39.4708	39.6845	50.8916	36.8007	36.04	40.9881	40.8675	31.4342
485	53.9557	56.651	70.0577	52.8724	57.2493	45.0905	39.5893	38.5638	42.6987	39.2112	52.8668	52.0529	45.1283	44.3212	51.8055	54.3008	66.6316	71.3394	55.5746	56.0839	53.5212	43.2669	48.9952	50.3347	32.834	43.0642	34.8022	38.7172	36.3419	43.7923	44.8112	43.2546	30.9931	31.0912	29.4858	48.6805	51.6198	62.831	44.7542	53.143	62.8446	39.589	39.7522	50.8869	36.829	36.0064	40.9594	41.0601	31.5854
486	53.9453	58.8557	70.2927	53.0743	57.4593	45.3055	39.7323	38.5253	42.7344	39.5175	53.182	52.0234	45.3515	44.293	52.5231	54.3284	66.3558	71.6828	55.7487	55.8142	53.5279	43.1378	49.3032	50.3561	32.7082	42.9849	35.0479	38.8324	36.5958	44.0892	44.6202	43.5119	31.0399	31.2895	29.506	48.4388	51.8699	62.6805	44.7877	53.2854	63.1689	39.719	39.7674	50.8395	36.8237	35.9606	40.9137	41.2471	31.7722
487	53.977	59.1769	70.5865	53.2338	57.6694	45.5423	39.8322	38.534	42.756	39.7696	53.4563	52.0504	45.5525	44.3133	52.8097	54.3203	66.1571	72.0117	55.8911	55.5735	53.5114	43.0395	49.6156	50.3816	32.6175	42.9345	35.2759	38.8809	36.8347	44.3819	44.504	43.6954	31.1116	31.4926	29.5612	48.2927	52.0781	62.4911	44.8278	53.4048	63.4892	39.8286	39.7821	50.756	36.8295	35.9267	40.8835	41.4368	31.9564
488	54.0442	58.6827	70.7515	53.3486	57.7861	45.6726	39.9005	38.6647	42.9105	39.9859	53.7086	52.1654	45.6868	44.4253	52.8393	54.3493	66.1873	72.1629	55.9759	55.5453	53.4987	43.1061	49.8068	50.5248	32.6861	43.1076	35.4305	38.9804	37.0721	44.5734	44.5107	43.8247	31.3165	31.6781	29.708	48.3596	52.2789	62.5609	44.8756	53.4513	63.6396	39.9117	39.8319	50.7451	36.8925	36.0303	41.0208	41.5576	32.0667
489	54.242	58.7021	70.7751	53.4363	57.821	45.7248	40.0618	38.905	43.1489	39.9992	53.7837	52.4782	45.7273	44.6186	53.0363	54.4437	66.4894	72.1313	55.9324	55.6439	53.6227	43.296	49.9185	50.8241	32.81	43.4002	35.4797	39.153	37.2434	44.6917	44.6641	43.9561	31.4471	31.8322	29.9212	48.5237	52.337	62.856	45.0079	53.5978	63.5734	39.9587	39.9575	50.9522	37.0474	36.1892	41.2346	41.5573	32.1007
490	54.4608	58.7691	70.7021	53.3194	57.6791	45.5518	40.2638	39.1666	43.4416	39.8699	53.5781	52.8514	45.5686	44.8101	53.291	54.5961	66.8992	71.7975	55.7324	55.8068	53.8034	43.4827	49.8851	51.1406	32.9603	43.6866	35.3954	39.3338	37.2813	44.6265	44.8833	44.1337	31.621	31.9015	30.1705	48.7678	52.1497	63.1717	45.1702	53.7835	63.1994	39.8856	40.1401	51.2263	37.2357	36.3495	41.5211	41.4489	32.0036
491	54.6209	59.019	70.2929	53.1378	57.398	45.2385	40.4784	39.4355	43.7419	39.6491	53.2878	53.159	45.3087	44.9753	53.5623	54.8113	67.2168	71.2799	55.3816	55.9534	53.9775	43.647	49.6977	51.4273	33.1222	43.9521	35.3022	39.523	37.2695	44.4507	45.1147	44.3546	31.8091	31.9392	30.4292	48.9516	51.8824	63.4842	45.3128	53.9855	62.5761	39.758	40.3329	51.5018	37.4291	36.5432	41.7916	41.2587	31.8163
492	54.7177	59.5208	69.6755	53.1544	57.2919	45.1334	40.6383	39.6379	43.9476	39.4777	53.1496	53.4308	45.0903	45.1257	53.7891	54.9576	67.4632	71.072	55.0118	56.0071	54.0902	43.7992	49.6461	51.6431	33.2479	44.1258	35.3785	39.6446	37.271	44.3089	45.2092	44.5075	31.9208	31.9974	30.6371	49.0366	51.6416	63.6392	45.4211	54.1592	62.1878	39.679	40.4699	51.6964	37.541	36.6582	41.9643	41.2999	31.7469
493	54.6927	61.1164	69.5172	53.3594	57.422	45.2472	40.7151	39.7009	44.0589	39.5921	53.3898	53.5321	45.0558	45.1063	54.0854	54.9896	67.4907	71.3457	54.9286	55.9851	54.0664	43.8429	49.8128	51.6827	33.3469	44.1878	35.5592	39.695	37.3724	44.3704	45.2203	44.6215	32.014	32.1384	30.7554	48.999	51.6918	63.5907	45.4755	54.2108	62.2768	39.705	40.4825	51.6746	37.5637	36.7359	42.0363	41.4923	31.8275
494	54.5128	61.6663	69.9142	53.5939	57.7236	45.5195	40.698	39.6111	43.9837	39.8902	53.8225	53.3923	45.2291	44.927	54.1387	54.9077	67.0946	71.8454	55.1271	55.7577	53.9532	43.7313	50.1304	51.5556	33.2654	44.0584	35.8536	39.6857	37.6085	44.6826	44.9629	44.6594	31.9587	32.3745	30.7332	48.6595	51.9298	63.224	45.4313	54.1781	62.7295	39.8647	40.3503	51.3885	37.448	36.6785	41.8611	41.6453	32.0237
495	54.2042	59.6104	70.5367	53.7897	58.1198	45.8523	40.5103	39.452	43.8404	40.2503	54.2368	53.1563	45.5523	44.7216	53.4247	54.6306	66.7099	72.4415	55.5347	55.4531	53.6543	43.635	50.5433	51.2941	33.2293	43.9781	36.1799	39.5679	37.8804	45.1163	44.6179	44.5718	32.001	32.6132	30.7178	48.3328	52.2237	62.7177	45.3078	53.9568	63.3149	40.0695	40.0894	50.9473	37.2384	36.5158	41.6013	41.8057	32.2976
496	53.9662	57.847	71.2188	53.9538	58.4443	46.125	40.3455	39.492	43.8323	40.6313	54.5935	53.0142	45.8343	44.6194	52.675	54.3991	66.6039	72.9883	55.9215	55.3663	53.4387	43.7758	50.8479	51.136	33.385	44.0911	36.472	39.5242	38.1402	45.5674	44.558	44.3646	32.1939	32.8551	30.8368	48.2959	52.5628	62.6015	45.2364	53.7463	63.8883	40.2923	39.8884	50.7251	37.191	36.4899	41.5212	41.9292	32.5266
497	54.0299	57.8989	71.6847	54.1409	58.763	46.3405	40.4045	39.7029	44.0181	40.9043	54.8952	53.1509	46.0212	44.6472	52.6634	54.3901	66.7743	73.4268	56.1668	55.4189	53.4312	44.0429	51.1002	51.3196	33.6216	44.3421	36.7533	39.6899	38.3889	45.924	44.6741	44.2811	32.3704	33.0739	31.0621	48.4437	52.8246	62.7719	45.3208	53.7201	64.3664	40.4684	39.9278	50.805	37.3431	36.6486	41.6814	42.0796	32.7089
498	54.3398	59.0991	72.0352	54.3279	59.0778	46.5531	40.6557	40.0107	44.3726	41.1577	55.1786	53.526	46.2467	44.8963	53.1402	54.6111	67.2381	73.8744	56.3914	55.5806	53.6252	44.2633	51.3806	51.7103	33.8294	44.66	37.0155	39.9652	38.6482	46.2558	44.9427	44.5375	32.5925	33.2681	31.3076	48.6965	53.0595	63.2446	45.5653	53.9443	64.8303	40.6314	40.1947	51.2051	37.6104	36.914	42.0363	42.2548	32.9211
499	54.6963	60.2586	72.2786	54.5573	59.2978	46.769	41.0035	40.3921	44.7743	41.3891	55.4592	53.9823	46.3593	45.2436	53.8366	54.9709	67.6576	74.2353	56.5107	55.8287	54.0011	44.4788	51.6464	52.2492	33.9502	44.9808	37.2166	40.2654	38.9433	46.4765	45.2755	44.9654	32.8238	33.4488	31.5971	49.0288	53.2502	63.7713	45.8923	54.3479	65.1477	40.7795	40.5184	51.7478	37.9838	37.2131	42.4594	42.4582	33.0475
500	54.995	60.6547	72.3284	54.7295	59.4064	46.8762	41.2667	40.7383	45.1055	41.4149	55.5676	54.4351	46.3748	45.6061	54.2903	55.2746	68.0019	74.3984	56.4845	56.0626	54.2912	44.6764	51.823	52.6893	34.0888	45.2118	37.3232	40.5469	39.1569	46.5883	45.4921	45.3415	33.0714	33.5684	31.8672	49.2962	53.3647	64.2021	46.196	54.7343	65.2546	40.8241	40.7981	52.1725	38.2587	37.456	42.8524	42.5787	33.1241
501	55.1132	60.3919	72.3229	54.783	59.4431	46.8852	41.4623	41.0156	45.3944	41.4339	55.5365	54.7802	46.3236	45.8838	54.4845	55.5045	68.3523	74.3949	56.3965	56.3221	54.5745	44.8909	51.8692	53.0481	34.1934	45.4365	37.3609	40.753	39.2535	46.6533	45.6618	45.6057	33.2665	33.6385	32.1139	49.5207	53.2891	64.6111	46.4342	55.0865	65.243	40.8461	41.0365	52.5199	38.4512	37.6262	43.1591	42.5774	33.1239
502	55.2084	59.7797	72.3013	54.7733	59.4052	46.8756	41.6122	41.2645	45.6251	41.3929	55.5062	55.0813	46.285	46.0929	54.5555	55.6593	68.6214	74.3739	56.3061	56.5608	54.7296	45.128	51.917	53.3098	34.3614	45.6684	37.3737	40.8974	39.3489	46.6893	45.8313	45.7291	33.4292	33.6793	32.3807	49.7249	53.2242	64.9019	46.6463	55.3487	65.1647	40.825	41.2165	52.8302	38.6231	37.8116	43.4346	42.5694	33.1421
503	55.2756	59.2743	72.3777	54.7773	59.4014	46.9306	41.7411	41.4443	45.7847	41.4031	55.5914	55.3085	46.2677	46.2153	54.4943	55.7699	68.8445	74.4418	56.3094	56.7627	54.8322	45.3342	51.971	53.5452	34.4886	45.8458	37.4241	41.0489	39.4224	46.8078	45.9437	45.7847	33.5643	33.7614	32.5771	49.8266	53.2475	65.1915	46.7611	55.4928	65.2651	40.8292	41.3571	53.0245	38.725	37.9655	43.6671	42.5665	33.2068
504	55.2737	59.1989	72.5252	54.8683	59.5154	47.103	41.8213	41.5473	45.8579	41.5407	55.8436	55.3764	46.3752	46.2501	54.4592	55.8671	68.9462	74.7419	56.3893	56.8442	54.9062	45.3965	52.1789	53.6865	34.5715	45.9609	37.5549	41.1154	39.5656	47.0066	46.0382	45.815	33.6506	33.8907	32.6903	49.9077	53.3607	65.3093	46.7813	55.5905	65.5029	40.9122	41.4582	53.1358	38.7861	38.0885	43.7757	42.6516	33.316
505	55.2664	59.273	72.7958	55.0303	59.6681	47.3205	41.8312	41.6224	45.9002	41.7344	56.1305	55.3941	46.5198	46.267	54.4411	55.8969	68.9529	75.1878	56.6432	56.7984	54.8816	45.4001	52.4392	53.6842	34.6907	46.0067	37.6936	41.155	39.7371	47.2123	46.103	45.8456	33.687	34.0112	32.7468	49.8427	53.6347	65.2768	46.7874	55.5031	65.7692	41.0183	41.4595	53.1426	38.8298	38.163	43.8638	42.7549	33.4918
506	55.2187	59.3161	73.0298	55.2005	59.8149	47.4766	41.8712	41.6525	45.9409	41.909	56.3878	55.3386	46.6212	46.2296	54.4494	55.9002	68.9149	75.4984	56.7767	56.7534	54.8757	45.3788	52.6138	53.7072	34.7152	46.0425	37.811	41.2161	39.8935	47.4091	46.0853	45.8502	33.715	34.1527	32.7724	49.8607	53.8713	65.2752	46.7813	55.5274	66.0009	41.125	41.4567	53.1159	38.8755	38.1867	43.9056	42.8291	33.6192
507	55.2632	59.196	73.1722	55.3136	59.9272	47.5543	41.9185	41.7626	46.0552	42.0473	56.5149	55.4136	46.7103	46.2855	54.4901	55.8917	68.9572	75.706	56.8496	56.7725	54.8996	45.4364	52.7658	53.7984	34.7706	46.1133	37.8844	41.2501	40.0282	47.5525	46.1435	45.9147	33.7942	34.212	32.8545	49.9159	54.0535	65.267	46.8563	55.5627	66.1143	41.1845	41.4785	53.1256	38.9143	38.2917	44.0063	42.9055	33.6712
508	55.3569	59.0292	73.2304	55.3481	59.9527	47.6048	41.9969	41.9372	46.2823	42.1197	56.5476	55.639	46.7265	46.3862	54.5957	55.9501	69.1564	75.8534	56.8756	56.9049	54.9678	45.581	52.8611	54.007	34.8716	46.2593	37.9262	41.3788	40.1309	47.6064	46.2495	46.0287	33.8926	34.2602	32.9911	50.0724	54.1041	65.4162	46.9648	55.6632	66.1398	41.1867	41.5652	53.296	39.027	38.4149	44.1779	42.9133	33.7145
509	55.4926	59.102	73.2059	55.2817	59.9146	47.6197	42.1175	42.1038	46.4837	42.1335	56.532	55.9287	46.7516	46.5609	54.7582	56.1007	69.4673	75.8342	56.8149	57.0913	55.0965	45.7481	52.9228	54.3297	34.9153	46.4763	37.944	41.4931	40.1952	47.6561	46.4047	46.1539	34.026	34.3089	33.1564	50.2649	54.072	65.7138	47.0556	55.8516	66.1681	41.1602	41.7272	53.5081	39.17	38.5581	44.3977	42.9452	33.7117
510	55.7025	59.264	73.129	55.2027	59.8072	47.625	42.2192	42.2702	46.6918	42.0883	56.4675	56.2016	46.6952	46.7084	54.9009	56.2793	69.7269	75.799	56.7624	57.2137	55.2049	45.8845	52.921	54.6025	34.9718	46.6453	37.9299	41.5915	40.22	47.6529	46.6117	46.3132	34.1341	34.2677	33.2348	50.3935	54.0203	65.9677	47.1793	55.9638	66.1311	41.1383	41.868	53.7107	39.2828	38.7158	44.6349	42.9301	33.7017
511	55.8111	59.6183	72.9974	55.1291	59.7179	47.5664	42.3082	42.3262	46.8019	41.9857	56.366	56.3637	46.6259	46.8429	55.1121	56.4065	69.8749	75.6372	56.7049	57.2561	55.2487	45.9098	52.8544	54.7444	35.0053	46.7328	37.9053	41.6756	40.182	47.5886	46.7408	46.4157	34.1666	34.2505	33.2953	50.4646	53.9259	66.1824	47.2052	56.0851	66.0651	41.0552	41.9522	53.8933	39.3707	38.7541	44.7528	42.8689	33.6718
512	55.9029	60.0532	72.8072	55.0653	59.6525	47.5054	42.398	42.3295	46.8521	41.9145	56.2874	56.4587	46.5676	46.9245	55.26	56.4946	69.923	75.4802	56.5753	57.2205	55.2927	45.8551	52.7537	54.8099	34.9921	46.8009	37.8909	41.6859	40.1819	47.5183	46.8259	46.5043	34.1633	34.1773	33.3057	50.429	53.8518	66.2481	47.2272	56.1793	65.9676	40.9587	41.977	53.9253	39.4136	38.7863	44.8168	42.863	33.6424
513	55.958	60.2223	72.5804	55.1027	59.5813	47.5145	42.4378	42.3063	46.9114	41.8435	56.3042	56.4495	46.5096	46.9181	55.3382	56.4872	69.874	75.4283	56.4107	57.1774	55.3036	45.7862	52.7061	54.7962	34.9599	46.8233	37.8776	41.6979	40.1786	47.4592	46.8322	46.5688	34.1701	34.1151	33.3126	50.4121	53.8029	66.252	47.2741	56.2793	65.8948	40.8568	41.9996	53.9596	39.3899	38.8149	44.8612	42.8932	33.6787
514	55.8858	60.1659	72.4061	55.0717	59.4823	47.4099	42.4165	42.2869	46.8834	41.7721	56.1901	56.4169	46.4756	46.8742	55.3005	56.3906	69.8016	75.3362	56.2563	57.1295	55.2589	45.7325	52.6274	54.777	34.9006	46.7803	37.8021	41.6779	40.1499	47.3896	46.7432	46.5668	34.1541	34.071	33.311	50.2989	53.7464	66.1867	47.2247	56.3112	65.7809	40.7424	41.9702	53.9332	39.3841	38.7754	44.82	42.8191	33.6561
515	55.7664	59.4258	72.2703	54.8884	59.2959	47.2699	42.31	42.2074	46.7802	41.5842	55.9918	56.3573	46.3564	46.7858	55.0185	56.336	69.7003	75.0567	56.0483	57.059	55.2121	45.7106	52.4796	54.7475	34.8544	46.7535	37.6424	41.6396	40.1185	47.2743	46.6758	46.5726	34.1606	33.9693	33.3	50.2186	53.6004	66.0632	47.1849	56.2784	65.5491	40.6086	41.9374	53.86	39.3202	38.7442	44.7741	42.6781	33.6254
516	55.6426	58.0556	72.0338	54.5798	58.9577	46.9815	42.2001	42.1399	46.7177	41.278	55.679	56.2549	46.1263	46.7284	54.606	56.2388	69.6843	74.5559	55.7961	57.0352	55.1115	45.7118	52.3074	54.6773	34.8532	46.7557	37.3942	41.5405	39.9255	47.0438	46.6263	46.4568	34.1322	33.8469	33.279	50.1921	53.3127	66.0406	47.117	56.1949	65.1355	40.4043	41.8959	53.7801	39.2833	38.7208	44.7292	42.432	33.489
517	55.5076	57.5255	71.706	54.265	58.6694	46.6685	42.1028	42.1127	46.6307	40.9637	55.2947	56.1782	45.8163	46.6782	54.4071	56.1759	69.7296	74.0133	55.4584	57.0066	55.0365	45.747	52.0129	54.6423	34.9124	46.7719	37.1496	41.4478	39.7147	46.7337	46.6267	46.2489	34.1146	33.6621	33.2463	50.1836	52.9931	65.9757	47.0101	56.0462	64.6841	40.1878	41.821	53.7561	39.2203	38.7261	44.715	42.137	33.2964
518	55.4202	58.0098	71.4072	54.0463	58.5557	46.5147	42.0496	41.9929	46.5638	40.7318	55.0789	56.0883	45.5769	46.5685	54.4597	56.0966	69.7248	73.729	55.2467	56.9459	54.9337	45.705	51.8662	54.5657	34.8984	46.7368	37.012	41.3683	39.5712	46.4614	46.5657	46.083	34.0287	33.5277	33.1805	50.049	52.7058	65.7939	46.8825	55.9093	64.4111	40.0572	41.7731	53.6297	39.157	38.7377	44.6758	42.0456	33.1797
519	55.2932	58.8719	71.2608	54.0425	58.5957	46.5525	41.9911	41.8366	46.4427	40.7417	55.087	55.8784	45.5221	46.3486	54.5602	55.9416	69.4655	73.9337	55.1578	56.7504	54.7713	45.5011	51.878	54.3718	34.7898	46.5534	37.0392	41.1987	39.5115	46.3882	46.3645	45.9338	33.88	33.4789	33.008	49.8014	52.6257	65.4633	46.7377	55.7674	64.462	40.044	41.6716	53.4106	39.0309	38.6098	44.5217	42.0656	33.187
520	55.0217	59.7691	71.4145	54.2663	58.8673	46.7651	41.8283	41.5874	46.1894	40.9336	55.3452	55.5818	45.6883	46.0391	54.577	55.684	69.1	74.428	55.3155	56.441	54.5359	45.2273	52.0302	54.0778	34.5872	46.2347	37.2174	41.0287	39.6063	46.4951	46.0507	45.7704	33.7125	33.53	32.831	49.4663	52.8071	64.9662	46.5414	55.5348	64.8724	40.1728	41.4684	53.1289	38.8187	38.4192	44.2294	42.2663	33.3437
521	54.7393	59.8979	71.7034	54.5015	59.1528	47.0233	41.6134	41.3093	45.9248	41.1786	55.6487	55.252	45.9169	45.7462	54.3451	55.3847	68.646	74.9861	55.6145	56.0615	54.2513	44.917	52.2247	53.7427	34.3538	45.9053	37.3908	40.8235	39.7211	46.7247	45.7198	45.5975	33.534	33.6137	32.6361	49.0682	53.0753	64.4453	46.3218	55.3404	65.323	40.3368	41.259	52.7287	38.6054	38.1496	43.8993	42.4441	33.5144
522	54.5564	58.9476	71.898	54.6667	59.278	47.2216	41.4193	41.1732	45.7502	41.3239	55.8511	55.0185	46.0366	45.5803	53.949	55.1498	68.3393	75.3534	55.7672	55.802	54.0394	44.7162	52.2899	53.541	34.2121	45.7485	37.5387	40.6987	39.7652	46.912	45.5208	45.469	33.4353	33.6597	32.5001	48.8988	53.2781	64.191	46.1952	55.1664	65.6938	40.4308	41.0949	52.4878	38.4364	37.9575	43.6503	42.5215	33.624
523	54.4829	57.447	71.909	54.9088	59.4481	47.4169	41.337	41.1841	45.704	41.4407	56.0773	54.975	46.0576	45.606	53.6118	55.0556	68.4344	75.7233	55.9484	55.8031	53.9756	44.7218	52.3743	53.5442	34.1964	45.7883	37.6762	40.7202	39.7951	47.0593	45.5491	45.3824	33.4621	33.7048	32.515	48.9463	53.4846	64.2296	46.1734	55.136	66.0242	40.5588	41.0785	52.4747	38.4625	37.9385	43.6244	42.6466	33.7289
524	54.6554	56.3914	72.1864	55.1626	59.7479	47.5175	41.4021	41.3665	45.8968	41.5318	56.2698	55.1793	46.0616	45.8388	53.5176	55.206	68.7774	75.9624	56.1782	56.0851	54.1026	44.9408	52.4524	53.8191	34.3123	46.0361	37.795	40.8179	39.8163	47.2483	45.7869	45.4645	33.592	33.7689	32.6042	49.2122	53.6128	64.6329	46.2753	55.2977	66.3845	40.7037	41.245	52.7262	38.6001	38.0689	43.8804	42.6331	33.7858
525	54.8222	55.5583	72.5757	55.0556	59.8316	47.416	41.5448	41.5673	46.0964	41.526	56.216	55.4346	46.0663	46.0451	53.4984	55.4108	69.1548	75.8306	56.3736	56.4361	54.3097	45.1391	52.4419	54.0967	34.4387	46.2388	37.7479	40.9133	39.7952	47.3723	46.0441	45.5406	33.6762	33.7699	32.7205	49.5	53.5366	65.0361	46.3824	55.4633	66.4769	40.7286	41.4677	53.0729	38.7874	38.3033	44.1921	42.4238	33.7733
526	54.8389	53.8239	72.8242	54.7694	59.7729	47.2383	41.6268	41.7152	46.2395	41.4666	56.0077	55.6014	46.0595	46.1728	53.1368	55.5658	69.4221	75.5649	56.4244	56.6716	54.4682	45.2632	52.354	54.2087	34.5436	46.3231	37.6087	40.9304	39.7581	47.3828	46.2514	45.5401	33.74	33.7302	32.8081	49.6889	53.3867	65.277	46.4507	55.5861	66.3688	40.6552	41.6196	53.2805	38.9348	38.4721	44.4356	42.1836	33.7017
527	54.9114	54.197	72.9393	54.3995	59.5649	47.0325	41.6212	41.9109	46.3868	41.314	55.7397	55.87	46.0104	46.3514	53.0382	55.7158	69.72	75.1602	56.3475	57.03	54.6247	45.5032	52.1678	54.3547	34.7532	46.4979	37.4298	40.9866	39.6743	47.2865	46.5078	45.4786	33.8781	33.634	32.9003	49.9581	53.1589	65.5936	46.5175	55.6404	66.1142	40.5023	41.7192	53.5155	39.0696	38.6649	44.672	41.9204	33.5758
528	55.0012	57.1065	72.6277	54.0305	59.1762	46.8565	41.7158	42.0155	46.5162	41.1185	55.3619	56.0043	45.8328	46.3781	53.6461	55.8376	69.8379	74.8145	56.0515	57.2309	54.7972	45.5668	51.9174	54.4572	34.8047	46.4888	37.1914	41.1717	39.5863	47.0352	46.6182	45.5305	33.8111	33.4682	32.9417	49.9564	52.9106	65.7494	46.644	55.7901	65.6749	40.2818	41.8418	53.694	39.1621	38.7454	44.7871	41.7399	33.4441
529	55.0622	60.1316	72.1169	53.9542	58.9449	46.7956	41.8214	41.9005	46.5154	40.9909	55.1789	55.9752	45.6042	46.2442	54.4216	55.9192	69.6154	74.7499	55.7133	57.1186	54.8939	45.3634	51.7343	54.4468	34.6036	46.3118	37.0514	41.2732	39.5031	46.7806	46.4958	45.7544	33.673	33.3243	32.8333	49.732	52.7519	65.6103	46.6826	55.9539	65.3562	40.1124	41.8601	53.7119	39.1271	38.6617	44.7149	41.718	33.312
530	55.074	63.1406	71.7469	53.9458	58.7811	46.7252	41.8671	41.7385	46.3895	40.8584	55.0314	55.8341	45.4105	46.1437	55.1889	55.937	69.241	74.5901	55.5581	56.8913	54.9026	45.0942	51.5955	54.3759	34.3739	46.0672	36.9375	41.2707	39.4134	46.6119	46.3057	45.9883	33.5935	33.2179	32.6955	49.4618	52.5907	65.3211	46.6612	56.0569	65.0921	39.9907	41.8238	53.5878	39.0122	38.5115	44.5397	41.633	33.2535
531	54.9936	63.3379	71.5739	53.8422	58.6519	46.5998	41.8462	41.4955	46.2326	40.7596	54.86	55.5194	45.2757	45.971	55.3642	55.819	68.7717	74.426	55.4681	56.4856	54.787	44.716	51.4807	54.1981	34.0529	45.7443	36.8234	41.1391	39.3504	46.5257	46.0295	46.1706	33.4053	33.1219	32.5185	49.0969	52.4529	64.8523	46.5282	56.0831	64.8779	39.9271	41.7249	53.3416	38.841	38.2587	44.282	41.4895	33.1796
532	54.7579	60.8116	71.4214	53.6671	58.4543	46.4255	41.6414	41.2706	45.9565	40.6079	54.6579	55.174	45.1733	45.806	54.6132	55.6071	68.413	74.1187	55.3745	56.136	54.5726	44.4367	51.3465	53.932	33.8489	45.5077	36.6727	40.8541	39.2738	46.4288	45.8312	46.0982	33.3553	33.0365	32.3555	48.8969	52.26	64.4236	46.2892	55.8751	64.5912	39.7905	41.5318	53.0193	38.6463	38.0588	44.0248	41.301	33.0824
533	54.5095	59.6765	71.2268	53.4697	58.2343	46.2955	41.4331	41.1738	45.7721	40.4688	54.4931	54.9689	45.1108	45.6961	54.0233	55.3683	68.358	73.834	55.2387	56.0589	54.3665	44.4156	51.212	53.7308	33.8759	45.4293	36.556	40.6824	39.1982	46.3457	45.8083	45.7823	33.2899	32.962	32.2988	48.852	52.082	64.2096	46.087	55.586	64.3241	39.6656	41.3922	52.8299	38.5285	37.9676	43.9068	41.1592	33.0501
534	54.3758	59.6779	70.9873	53.4247	58.1457	46.2593	41.3051	41.0726	45.6878	40.4092	54.4769	54.7984	45.0343	45.4644	53.8321	55.1721	68.2915	73.7999	55.0605	55.9657	54.2204	44.3608	51.1648	53.5862	33.8331	45.3546	36.5103	40.5955	39.1543	46.2951	45.7379	45.5444	33.1482	32.9293	32.2179	48.7242	51.9896	64.0534	45.9387	55.3641	64.1765	39.5847	41.2808	52.6967	38.428	37.8912	43.7942	41.1662	33.0218
535	54.2315	60.6288	70.7497	53.5201	58.0958	46.2706	41.2276	40.9564	45.5389	40.4079	54.4411	54.6578	44.9081	45.2906	53.9583	55.0509	68.151	73.8565	54.9095	55.8749	54.0997	44.2631	51.1662	53.4676	33.7514	45.2349	36.4953	40.5165	39.1497	46.2674	45.6339	45.4347	33.0675	32.954	32.1504	48.5532	51.9198	63.8615	45.8229	55.2163	64.0684	39.5314	41.1837	52.574	38.3025	37.7954	43.6575	41.2261	33.0411
536	54.1438	61.0157	70.4669	53.736	58.1514	46.3568	41.1932	40.8069	45.4587	40.4727	54.5163	54.4673	44.7933	45.0967	54.0259	54.9485	67.8758	74.0404	54.8393	55.6823	53.9907	44.0684	51.1551	53.2897	33.5888	45.0437	36.5529	40.4227	39.1719	46.2812	45.4531	45.4218	32.9351	33.0084	32.0435	48.2989	51.8897	63.5595	45.6757	55.0826	64.091	39.5561	41.0625	52.3929	38.1359	37.631	43.4592	41.3001	33.0878
537	54.0301	59.942	70.3598	53.9237	58.2736	46.4833	41.111	40.6961	45.3577	40.5022	54.5722	54.2994	44.6724	44.9715	53.7288	54.8334	67.6827	74.248	54.8349	55.4701	53.9117	43.8957	51.1975	53.1601	33.4487	44.9409	36.6233	40.3279	39.1932	46.356	45.3384	45.4237	32.9028	33.1032	31.9546	48.1546	51.8853	63.3609	45.5631	54.9791	64.1795	39.6266	40.9286	52.2183	37.9851	37.4487	43.2844	41.3718	33.0969
538	53.9143	58.5572	70.4245	53.8943	58.2671	46.4211	41.0671	40.6517	45.3048	40.4609	54.4826	54.2106	44.6165	44.9216	53.248	54.7771	67.7104	74.085	54.8429	55.4884	53.794	43.8944	51.2011	53.1485	33.4318	44.9156	36.6229	40.2665	39.1944	46.4279	45.3299	45.3178	32.9175	33.1371	31.9729	48.1343	51.7844	63.2623	45.4693	54.8413	64.1026	39.6367	40.8614	52.1617	37.8864	37.3511	43.2029	41.2327	33.0675
539	53.832	56.0706	70.5073	53.6458	58.1907	46.2413	41.0286	40.6825	45.2955	40.371	54.3017	54.1828	44.5813	44.8804	52.4691	54.7224	67.7833	73.7664	54.7935	55.4982	53.7551	43.9293	51.1518	53.1189	33.4975	44.9907	36.5619	40.2556	39.1948	46.4528	45.3834	45.1642	32.926	33.1527	32.01	48.1737	51.6352	63.1922	45.4364	54.7064	63.9388	39.5764	40.8253	52.0846	37.851	37.3571	43.1904	41.0153	32.9826
540	53.681	54.7855	70.5974	53.3033	57.9788	46.0535	40.9528	40.7821	45.3112	40.274	54.0993	54.2283	44.5392	44.8787	51.8927	54.7046	67.9792	73.37	54.6793	55.6708	53.7112	44.1346	51.1077	53.1781	33.6901	45.1511	36.459	40.2802	39.1541	46.4472	45.5112	44.9632	33.0881	33.1568	32.1454	48.3159	51.4237	63.2379	45.4451	54.5838	63.6441	39.483	40.8349	52.1396	37.8872	37.4496	43.2955	40.8113	32.9032
541	53.6396	55.8402	70.4183	53.0881	57.7994	45.8877	40.9479	40.9232	45.399	40.2112	53.9446	54.275	44.5126	44.875	51.9064	54.7376	68.0468	73.1234	54.4825	55.787	53.7063	44.2656	51.0923	53.214	33.7948	45.2127	36.4171	40.3728	39.1889	46.4606	45.6078	44.8642	33.1318	33.1671	32.2829	48.3402	51.2107	63.2589	45.4811	54.5558	63.365	39.3901	40.9069	52.2018	37.9736	37.5925	43.4052	40.6927	32.8423
542	53.5609	58.1549	70.1645	53.1228	57.7704	45.9193	41.0095	40.9224	45.4199	40.2498	53.948	54.1929	44.4278	44.7626	52.335	54.7524	67.895	73.1885	54.3507	55.6496	53.7325	44.1986	51.1561	53.121	33.7535	45.097	36.4749	40.4433	39.2992	46.5015	45.5427	44.9404	33.092	33.2582	32.3128	48.1552	51.16	63.0957	45.4787	54.5768	63.2904	39.3705	40.9377	52.1466	37.9824	37.6276	43.4296	40.7904	32.8583
543	53.5247	61.0581	70.1043	53.2576	57.846	46.0034	41.0656	40.8079	45.3714	40.3448	54.0909	53.98	44.3862	44.5723	53.023	54.7273	67.5751	73.4043	54.3101	55.4084	53.6867	44.0013	51.2748	53.0168	33.5902	44.8686	36.5327	40.4935	39.453	46.6512	45.3335	45.0894	33.0154	33.3971	32.2718	47.8654	51.1287	62.8001	45.4523	54.6001	63.3558	39.4204	40.903	52.0193	37.903	37.5379	43.304	40.8876	32.9223
544	53.4599	62.0086	70.1559	53.3875	57.9656	46.0546	41.0785	40.6844	45.2838	40.4018	54.1142	53.7434	44.3431	44.3985	53.3242	54.6437	67.1751	73.5687	54.3448	55.029	53.5813	43.7122	51.3526	52.9021	33.3361	44.6356	36.6453	40.5074	39.6103	46.8601	45.084	45.2971	32.9591	33.5437	32.2028	47.534	51.1605	62.4045	45.4177	54.5752	63.492	39.4743	40.8335	51.7673	37.7822	37.3754	43.1073	40.8722	32.9587
545	53.3575	60.7524	70.2934	53.3684	58.0327	46.0655	41.042	40.6542	45.2491	40.4267	54.1391	53.5403	44.2338	44.2956	53.0117	54.5256	66.9815	73.5762	54.3573	54.8085	53.4512	43.5515	51.3844	52.8502	33.2295	44.5318	36.7237	40.4925	39.7328	46.9779	44.9017	45.4385	33.0771	33.6233	32.2069	47.3365	51.1635	62.1267	45.3655	54.4862	63.5527	39.5548	40.7594	51.5775	37.7019	37.2292	42.9572	40.83	32.9603
546	53.3	59.9539	70.2843	53.3722	58.0742	46.0373	41.036	40.7465	45.3544	40.4033	54.1661	53.5442	44.1758	44.2513	52.7099	54.4774	67.0716	73.5851	54.3405	54.7814	53.3881	43.6283	51.4114	52.8986	33.295	44.6706	36.8116	40.5609	39.8221	47.0846	44.9283	45.4078	33.2067	33.7319	32.3398	47.36	51.0865	62.114	45.3819	54.403	63.6761	39.6063	40.7334	51.5414	37.7248	37.2096	42.9702	40.7816	32.9824
547	53.3154	59.9477	70.1576	53.41	58.0928	46.0532	41.1359	40.9113	45.4854	40.3919	54.1348	53.6942	44.1001	44.2717	52.5566	54.5312	67.1605	73.6881	54.2773	54.8361	53.392	43.7375	51.4542	53.004	33.4129	44.8188	36.9405	40.6795	39.9295	47.1643	45.0628	45.4589	33.3005	33.7521	32.5076	47.4074	51.073	62.2389	45.4571	54.4535	63.7703	39.6597	40.7511	51.6071	37.8439	37.3111	43.063	40.8211	33.0385
548	53.2591	60.5255	69.9614	53.4718	58.1498	45.9997	41.2353	41.0324	45.6487	40.3883	54.2133	53.8091	43.972	44.27	52.6116	54.5994	67.2038	73.7755	54.1668	54.8904	53.4496	43.817	51.5514	53.0919	33.5038	44.8896	37.0497	40.7862	40.0403	47.2596	45.1568	45.5318	33.3739	33.8118	32.6504	47.4111	51.0008	62.2964	45.5086	54.5653	63.8601	39.6794	40.8221	51.7023	37.908	37.4426	43.1834	40.9369	33.1163
549	53.2259	60.8082	69.8435	53.5468	58.1866	46.0047	41.3136	41.1396	45.6943	40.3934	54.2447	53.8131	43.9013	44.2287	52.646	54.5981	67.1142	73.8715	54.0911	54.8888	53.5267	43.8887	51.5892	53.1226	33.5321	44.8754	37.0915	40.899	40.1201	47.3237	45.1481	45.6294	33.4129	33.8534	32.7531	47.3888	50.9737	62.1929	45.578	54.7091	63.8476	39.6659	40.8527	51.7554	37.9467	37.5285	43.257	40.9452	33.16
550	53.0772	59.7487	69.7999	53.5255	58.1624	45.9277	41.2992	41.2207	45.7627	40.3776	54.1732	53.8124	43.8237	44.2101	52.3909	54.5007	67.0221	73.7803	54.0214	54.8599	53.5235	43.9138	51.5617	53.1751	33.53	44.8461	37.1042	41.0165	40.2063	47.3597	45.1403	45.683	33.4865	33.8922	32.8602	47.3392	50.8712	62.1227	45.6452	54.8005	63.738	39.6338	40.8719	51.7728	37.9697	37.5913	43.3104	40.8896	33.1361
551	52.9115	58.2582	69.6986	53.4848	58.0645	45.9118	41.2768	41.3533	45.8412	40.3041	54.0971	53.7833	43.7641	44.2172	51.9802	54.4615	67.0298	73.6109	53.9282	54.9046	53.5381	44.0217	51.5142	53.2035	33.6043	44.9144	37.0496	41.1124	40.269	47.3586	45.1468	45.6362	33.6102	33.9406	33.0088	47.3616	50.7376	62.0787	45.6432	54.8206	63.6659	39.6009	40.9371	51.8401	38.002	37.6521	43.4371	40.8202	33.0887
552	52.8334	57.7089	69.633	53.4272	57.9821	45.8834	41.281	41.5184	45.9042	40.2523	53.9699	53.7967	43.7335	44.1833	51.7218	54.4016	67.1463	73.4732	53.8075	54.9391	53.5052	44.1524	51.4884	53.2558	33.7324	45.0013	37.0291	41.1981	40.341	47.3929	45.1803	45.5596	33.6952	33.9555	33.1753	47.3756	50.6349	62.0198	45.6828	54.7742	63.5631	39.5199	40.9918	51.8704	38.0838	37.7497	43.5588	40.7771	33.0452
553	52.7596	57.8478	69.4486	53.3907	57.8418	45.8835	41.2758	41.5866	46.0108	40.141	53.8444	53.7506	43.6848	44.1382	51.6721	54.3705	67.2191	73.3319	53.7338	54.9137	53.4719	44.1824	51.4781	53.2965	33.7939	45.0361	37.009	41.2432	40.4175	47.3989	45.2198	45.5406	33.7315	34.0183	33.301	47.3011	50.5461	61.9705	45.6778	54.7081	63.4763	39.4836	41.0267	51.8685	38.1266	37.8418	43.6475	40.7455	33.041
554	52.7746	58.2861	69.3119	53.3763	57.7632	45.9104	41.296	41.6273	46.0141	40.1393	53.8437	53.7009	43.5783	44.0425	51.7144	54.4026	67.1627	73.2883	53.5858	54.8175	53.4615	44.1293	51.5023	53.2535	33.8428	45.0186	36.9495	41.2556	40.4988	47.4836	45.1655	45.5905	33.7798	34.0361	33.3803	47.2308	50.5101	61.8224	45.6748	54.6866	63.3924	39.4184	41.0337	51.902	38.156	37.8608	43.6868	40.7761	33.0716
555	52.6712	58.5922	69.1863	53.3309	57.8083	45.8681	41.2916	41.6112	46.0381	40.095	53.7894	53.6441	43.5047	43.9401	51.709	54.2635	67.0843	73.21	53.5071	54.6945	53.3815	44.0803	51.4466	53.2082	33.7736	44.9335	36.9791	41.2439	40.5396	47.5368	45.118	45.6292	33.7814	34.06	33.4125	47.0823	50.4784	61.6663	45.6636	54.6578	63.3259	39.365	40.9748	51.8217	38.1431	37.8736	43.683	40.7324	33.1226
556	52.5883	58.3647	69.0234	53.2661	57.7274	45.8228	41.2704	41.593	45.9818	40.0254	53.7225	53.5042	43.4243	43.8483	51.5562	54.2076	66.9153	73.1496	53.4412	54.6093	53.2918	44.0111	51.4125	53.0595	33.6951	44.8839	36.9237	41.2461	40.5929	47.5281	45.0385	45.6324	33.8064	34.0587	33.4098	46.9961	50.4365	61.5361	45.6342	54.6632	63.2988	39.3181	40.9018	51.7929	38.1008	37.832	43.6895	40.6858	33.1268
557	52.4392	57.9529	68.8661	53.1868	57.6788	45.7818	41.2484	41.5847	45.9481	40.0113	53.6283	53.5001	43.2731	43.7735	51.3488	54.1261	66.8843	73.063	53.3514	54.5395	53.1969	43.9339	51.3791	53.0189	33.6549	44.8338	36.8609	41.2527	40.6103	47.5385	44.9476	45.5821	33.8324	34.0133	33.4258	46.9597	50.3081	61.4112	45.6155	54.6176	63.2438	39.2058	40.8312	51.7051	38.0892	37.7908	43.7172	40.6172	33.1142
558	52.3217	57.5371	68.7398	53.1313	57.5885	45.7121	41.2429	41.5776	45.9664	39.8878	53.4687	53.4356	43.1577	43.6984	51.107	54.0673	66.8711	72.926	53.2818	54.5495	53.1497	43.9012	51.3379	53.0278	33.6163	44.8283	36.8461	41.2446	40.6087	47.5287	44.9151	45.5598	33.8206	33.9773	33.4214	46.8771	50.1522	61.3431	45.5837	54.6207	63.1713	39.1452	40.7763	51.6589	38.0581	37.7991	43.7372	40.5258	33.0399
559	52.2015	57.1119	68.5416	53.0803	57.4133	45.6734	41.205	41.6455	45.9772	39.8406	53.3262	53.3707	43.0041	43.616	50.8888	54.0525	66.8933	72.7514	53.1224	54.5009	53.1515	43.8792	51.2971	53.0165	33.6242	44.8489	36.7595	41.2814	40.5936	47.5328	44.9016	45.5268	33.8089	33.9559	33.4177	46.8537	49.9943	61.2194	45.5467	54.5643	63.0219	39.0678	40.7671	51.595	38.0271	37.7839	43.7657	40.4679	32.9378
560	52.0739	56.8028	68.2716	53.0195	57.3646	45.6411	41.1538	41.6212	46.0068	39.7443	53.1597	53.2917	42.7845	43.5183	50.7007	54.0018	66.935	72.6194	52.9846	54.442	53.136	43.8344	51.2114	53.0409	33.6122	44.8384	36.7301	41.2843	40.5587	47.5279	44.9127	45.5629	33.7793	33.9619	33.4369	46.7656	49.8322	61.171	45.4879	54.4666	62.8371	39.0207	40.7453	51.5188	38.018	37.8391	43.7572	40.3951	32.9285
561	51.9786	56.6438	68.0248	52.9757	57.3147	45.563	41.1013	41.6221	46.0133	39.6378	53.0165	53.2034	42.634	43.4041	50.5186	53.9464	66.8305	72.5001	52.8155	54.3738	53.1078	43.7932	51.122	53.0113	33.5652	44.825	36.7143	41.2872	40.5628	47.5011	44.9225	45.5616	33.7705	33.9728	33.4468	46.6678	49.7236	61.113	45.4139	54.4087	62.7787	38.983	40.7755	51.5148	38.0038	37.8388	43.7134	40.3503	32.9231
562	51.8611	56.5368	67.7895	52.9728	57.3561	45.5448	41.0865	41.5899	45.9856	39.5778	52.9606	53.0801	42.5039	43.2913	50.3841	53.8387	66.727	72.4912	52.7303	54.2406	53.008	43.7285	51.0597	52.8855	33.4963	44.7115	36.681	41.3079	40.5685	47.4781	44.8373	45.5071	33.769	34.0092	33.4582	46.4611	49.6253	60.9098	45.3851	54.289	62.76	38.9912	40.7381	51.4214	37.9606	37.8221	43.6588	40.2896	32.9055
563	51.7829	56.1449	67.8136	52.9296	57.331	45.5154	41.0052	41.5241	45.9666	39.5578	52.8371	52.9639	42.4048	43.1639	50.1714	53.7584	66.5584	72.4307	52.6941	54.152	52.8295	43.6679	50.9895	52.7799	33.4649	44.6565	36.68	41.2933	40.6172	47.532	44.7677	45.484	33.7371	34.0303	33.4413	46.3145	49.4934	60.7837	45.3368	54.2396	62.7065	38.9854	40.7098	51.3339	37.8687	37.7695	43.6184	40.2035	32.9042
564	51.6123	55.4009	67.8041	52.852	57.2884	45.4316	40.8914	41.4623	45.9215	39.5822	52.7496	52.8367	42.4023	43.0441	49.8786	53.6991	66.443	72.3341	52.6685	54.0722	52.7062	43.6171	50.9453	52.6203	33.4357	44.5898	36.6368	41.2525	40.6613	47.5494	44.7211	45.351	33.7295	34.0524	33.4468	46.1817	49.3738	60.5518	45.2203	54.1679	62.6109	38.9793	40.648	51.2037	37.7983	37.7147	43.5519	40.1299	32.8854
565	51.4855	55.1491	67.7542	52.8233	57.2046	45.4015	40.8582	41.4696	45.8936	39.5914	52.6721	52.7236	42.2897	42.8926	49.635	53.5951	66.3855	72.1871	52.6315	54.0159	52.615	43.6136	50.91	52.4893	33.4434	44.548	36.5911	41.2806	40.6835	47.5507	44.7181	45.2236	33.6898	34.0943	33.4739	46.0889	49.2287	60.3945	45.1562	54.0256	62.5043	38.9373	40.5819	51.1078	37.6896	37.697	43.578	40.0417	32.8105
566	51.3895	55.6002	67.5732	52.7832	57.14	45.3498	40.8373	41.464	45.8527	39.5582	52.5165	52.6564	42.165	42.7787	49.5908	53.5768	66.2975	72.0966	52.538	53.9574	52.5784	43.6186	50.8334	52.4554	33.4117	44.525	36.5889	41.3277	40.7269	47.5769	44.745	45.1187	33.664	34.1073	33.5241	46.0022	49.0996	60.2598	45.1254	53.9681	62.354	38.8768	40.6115	51.0797	37.6593	37.6653	43.5707	39.9915	32.8065
567	51.3218	56.1553	67.2358	52.8325	57.0866	45.3283	40.8863	41.4703	45.8172	39.4886	52.4858	52.5559	42.0131	42.6836	49.6498	53.5323	66.2252	72.0538	52.4322	53.8581	52.5685	43.5206	50.7872	52.4147	33.3244	44.4271	36.5805	41.3559	40.7388	47.6069	44.7104	45.1699	33.67	34.1639	33.5674	45.8622	49.0024	60.0744	45.1221	53.9337	62.3229	38.8499	40.5725	51.0529	37.6692	37.6729	43.5074	39.9323	32.7823
568	51.2629	56.5273	67.048	52.81	57.0263	45.2869	40.9058	41.4897	45.7708	39.3612	52.3708	52.3943	41.8886	42.5583	49.6407	53.4597	66.0982	71.9296	52.2865	53.8152	52.5019	43.4173	50.6957	52.397	33.2677	44.3452	36.5378	41.3621	40.7547	47.6305	44.6298	45.2036	33.6903	34.1748	33.5667	45.7233	48.8839	59.8654	45.1346	53.9277	62.2542	38.8069	40.5702	51.0644	37.6231	37.5954	43.4941	39.8244	32.7454
569	51.1602	56.0149	66.8395	52.6754	56.8992	45.1966	40.8813	41.4777	45.7599	39.2543	52.156	52.2521	41.7716	42.4324	49.4356	53.3968	65.9531	71.7623	52.1523	53.6955	52.4475	43.323	50.5487	52.3528	33.1816	44.2356	36.4763	41.3266	40.7843	47.6515	44.5417	45.2338	33.7321	34.1379	33.5952	45.5789	48.7272	59.6284	45.0962	53.9077	62.1129	38.7658	40.5512	51.0079	37.6357	37.5395	43.4103	39.7473	32.6915
570	51.0017	55.0124	66.6559	52.5475	56.77	45.0692	40.8235	41.5146	45.7388	39.1343	51.9633	52.0692	41.6461	42.3194	49.0312	53.3316	65.8982	71.5321	52.0033	53.6015	52.3719	43.2738	50.4453	52.2481	33.1936	44.1671	36.3755	41.3019	40.767	47.632	44.5015	45.2508	33.8013	34.0983	33.6424	45.5497	48.5689	59.5049	45.0406	53.785	61.9586	38.6941	40.4878	50.8988	37.5881	37.5325	43.4185	39.6223	32.6213
571	50.8531	54.7718	66.4851	52.3508	56.6159	44.9461	40.7406	41.558	45.758	39.0447	51.7169	51.9955	41.5324	42.1827	48.8245	53.3045	65.9217	71.2939	51.8416	53.5493	52.3579	43.2886	50.291	52.1716	33.2358	44.0948	36.2598	41.2899	40.7814	47.5328	44.4713	45.1466	33.7996	33.9754	33.7003	45.4923	48.3655	59.3468	44.9882	53.7139	61.7537	38.6067	40.4326	50.8153	37.564	37.5231	43.4493	39.5111	32.5692
572	50.7341	55.0106	66.2879	52.1927	56.4802	44.8335	40.7377	41.5284	45.7896	38.8999	51.5219	51.9071	41.392	42.0224	48.7276	53.2801	65.8603	71.0746	51.7316	53.4194	52.313	43.2741	50.1339	52.0792	33.2227	44.0259	36.162	41.3321	40.7329	47.4585	44.4497	45.1358	33.7966	33.9261	33.7215	45.3691	48.1506	59.2625	44.9507	53.6386	61.5758	38.4854	40.4354	50.7145	37.5415	37.5523	43.4534	39.3418	32.4874
573	50.5715	55.3977	66.13	52.0653	56.3816	44.6271	40.7296	41.512	45.74	38.7367	51.4007	51.7541	41.1836	41.8898	48.7503	53.1841	65.7173	70.873	51.5507	53.3267	52.1972	43.2151	50.0073	51.9696	33.2008	43.9226	36.0076	41.3144	40.708	47.3305	44.4265	45.0935	33.7789	33.7872	33.6877	45.1932	47.9469	59.0754	44.9163	53.5673	61.3324	38.354	40.3832	50.5755	37.4922	37.5232	43.3747	39.2064	32.4503
574	50.4608	55.8747	65.8939	51.8609	56.1926	44.4804	40.7035	41.4368	45.6704	38.5752	51.1833	51.5641	40.9574	41.7331	48.7422	53.0283	65.4911	70.5877	51.3851	53.1876	52.1036	43.0877	49.7789	51.846	33.115	43.8305	35.8048	41.3214	40.6066	47.1654	44.3177	45.0059	33.717	33.6269	33.621	44.9545	47.7247	58.7916	44.8284	53.4528	61.0183	38.2309	40.326	50.4952	37.4502	37.4448	43.1904	39.0186	32.3473
575	50.2986	56.1202	65.5726	51.7033	55.9514	44.2767	40.7546	41.3433	45.5679	38.3258	50.9097	51.3642	40.6237	41.5463	48.6686	52.9394	65.2953	70.3357	51.2089	53.0181	51.9616	42.9305	49.579	51.6772	32.9715	43.6746	35.6063	41.2897	40.4615	46.9563	44.2252	44.9626	33.6492	33.4559	33.5719	44.7461	47.51	58.6004	44.7136	53.3246	60.6849	38.0113	40.2616	50.397	37.3743	37.3137	43.0816	38.8359	32.1926
576	50.1641	56.294	65.1486	51.4838	55.6106	44.049	40.7021	41.1861	45.4491	38.0869	50.5512	51.158	40.3243	41.3534	48.5283	52.83	65.0666	69.987	50.894	52.8559	51.7969	42.7877	49.3118	51.5285	32.8358	43.5287	35.3735	41.2016	40.3251	46.676	44.0693	44.8874	33.5613	33.2429	33.5034	44.5723	47.2323	58.3352	44.5671	53.1611	60.3522	37.8397	40.1643	50.2428	37.2838	37.1885	42.9301	38.6766	31.9976
577	50.0499	56.4579	64.695	51.2956	55.2594	43.8584	40.5826	41.0414	45.3019	37.7783	50.1598	50.9782	40.0472	41.183	48.3707	52.7526	64.8448	69.6673	50.6197	52.6684	51.6422	42.5655	49.0077	51.378	32.6873	43.3828	35.1474	41.1227	40.1181	46.4202	43.9166	44.8295	33.4392	33.0248	33.4174	44.4151	46.9805	58.0878	44.3915	52.9818	60.0196	37.6251	40.0474	50.0631	37.1427	37.0387	42.8312	38.4073	31.8312
578	49.862	56.16	64.2616	51.0968	54.9335	43.626	40.4397	40.8605	45.1553	37.4155	49.8227	50.7419	39.8075	41.005	48.1442	52.5842	64.5701	69.3236	50.3187	52.4894	51.496	42.383	48.6927	51.1626	32.5346	43.1735	34.9044	41.0054	39.8565	46.1397	43.7468	44.7371	33.2927	32.7684	33.2617	44.2074	46.7023	57.839	44.2201	52.8704	59.7255	37.3634	39.8811	49.8083	36.9664	36.8704	42.6512	38.2284	31.613
579	49.6126	55.4303	63.9145	50.9253	54.6783	43.3937	40.2041	40.6876	44.9153	37.1313	49.5004	50.3862	39.5668	40.804	47.7642	52.3161	64.2437	68.9705	50.0436	52.2815	51.3226	42.1589	48.3769	50.9384	32.38	42.9633	34.6521	40.8292	39.5591	45.9105	43.5289	44.5615	33.1159	32.5195	33.0363	43.9657	46.4368	57.5059	43.9672	52.6691	59.4322	37.158	39.7243	49.5352	36.7519	36.7066	42.3978	37.9967	31.49
580	49.3256	54.5949	63.6547	50.7672	54.5071	43.267	39.9223	40.5277	44.6332	36.8871	49.2519	50.0468	39.3387	40.5842	47.3041	52.0943	64.0236	68.7258	49.8756	52.0895	51.1698	41.9375	48.1234	50.6453	32.2185	42.664	34.4423	40.6506	39.3292	45.6816	43.3502	44.2991	32.8707	32.2697	32.8295	43.7121	46.2164	57.1447	43.7219	52.441	59.1122	36.94	39.4811	49.2962	36.5172	36.5242	42.1353	37.7354	31.3485
581	49.0411	53.8667	63.3838	50.596	54.3921	43.1805	39.6424	40.2279	44.3302	36.7205	49.0351	49.6971	39.2024	40.2972	46.8236	51.8314	63.7841	68.5318	49.6977	51.9188	50.9715	41.7401	47.8459	50.3516	32.0437	42.3711	34.2255	40.3612	39.1338	45.4736	43.1277	44.0556	32.6024	32.1035	32.5991	43.4317	45.9642	56.7836	43.4665	52.1897	58.9201	36.8063	39.3235	49.0802	36.2732	36.3507	41.86	37.5223	31.2171
582	48.7613	53.3655	63.1225	50.4412	54.3321	43.0649	39.3955	39.951	44.016	36.5515	48.8432	49.3474	38.9681	39.9756	46.3971	51.6445	63.5008	68.4143	49.538	51.6893	50.7525	41.508	47.6345	50.0578	31.8632	42.0848	34.0568	40.0491	38.9668	45.2982	42.8942	43.8146	32.394	31.9222	32.3749	43.1954	45.8136	56.427	43.188	51.8184	58.7404	36.6988	39.106	48.8651	36.0437	36.125	41.5673	37.3168	31.1012
583	48.5756	53.052	62.8825	50.3265	54.1429	42.9291	39.1979	39.6156	43.7187	36.4256	48.6346	49.0903	38.7315	39.6894	46.031	51.4055	63.1912	68.2307	49.4053	51.5067	50.5609	41.223	47.4721	49.7184	31.6693	41.8698	33.952	39.8533	38.8201	45.1171	42.6874	43.5786	32.1734	31.8308	32.1613	42.9779	45.6426	56.0444	42.9865	51.4908	58.5681	36.536	38.898	48.5911	35.8134	35.898	41.288	37.1682	30.9621
584	48.37	52.7329	62.5936	50.1494	54.0504	42.8059	39.0371	39.3237	43.5251	36.2341	48.4731	48.8424	38.5282	39.4421	45.7329	51.1393	62.9762	68.0505	49.2579	51.3578	50.3496	41.0328	47.2237	49.4491	31.5311	41.6793	33.7797	39.6564	38.6256	44.9549	42.5002	43.3963	31.9906	31.6911	31.9823	42.8013	45.4721	55.7766	42.7681	51.2434	58.3639	36.4124	38.7343	48.4154	35.583	35.6899	41.0369	37.0442	30.8751
585	48.211	52.3755	62.3291	50.0695	53.8388	42.6674	38.9493	39.166	43.3547	36.0387	48.2086	48.6283	38.3045	39.2034	45.4647	50.9441	62.802	67.8189	49.1231	51.2269	50.2216	40.793	47.0428	49.1646	31.3576	41.468	33.6403	39.546	38.4844	44.7749	42.3961	43.1871	31.815	31.5473	31.7984	42.6124	45.3375	55.5834	42.5768	51.1179	58.1241	36.3051	38.6104	48.2192	35.3995	35.452	40.82	36.9297	30.7817
586	48.0135	51.9753	62.134	49.8814	53.7044	42.5315	38.8221	39.0304	43.1812	35.835	48.032	48.4726	38.1347	39.0025	45.1631	50.7615	62.6262	67.5482	48.97	51.1573	50.1264	40.6209	46.8942	48.9802	31.1868	41.2569	33.4871	39.3775	38.3212	44.6254	42.3313	43.0208	31.6086	31.4038	31.6446	42.4085	45.1064	55.346	42.3848	51.0003	57.9326	36.236	38.5846	48.0489	35.2193	35.2701	40.6741	36.7657	30.7617
587	47.7996	51.475	61.9992	49.6359	53.5532	42.397	38.6685	38.9383	42.984	35.6366	47.8522	48.3002	37.9442	38.8024	44.8712	50.5645	62.5415	67.3497	48.8249	51.0515	50.0199	40.4838	46.7568	48.8082	31.0349	41.0399	33.2924	39.2626	38.186	44.478	42.2296	42.8533	31.4583	31.2642	31.474	42.2455	44.9214	55.1895	42.2218	50.8708	57.6874	36.1935	38.4713	47.9631	35.0679	35.1499	40.489	36.6538	30.7122
588	47.6736	51.1191	61.8066	49.4807	53.4176	42.2882	38.5132	38.8007	42.8102	35.5317	47.7201	48.0422	37.7319	38.6466	44.5635	50.443	62.2793	67.224	48.6657	50.904	49.9156	40.3109	46.6793	48.6298	30.8969	40.8306	33.194	39.129	38.0847	44.4167	42.1349	42.6664	31.2996	31.19	31.3005	42.0688	44.7558	55.0053	42.0633	50.7012	57.5859	36.1101	38.4281	47.7274	34.9277	35.0227	40.3502	36.5281	30.5987
589	47.3982	51.0742	61.6793	49.3844	53.3364	42.219	38.3463	38.6059	42.68	35.4311	47.598	47.7689	37.5845	38.4575	44.3323	50.2582	62.0776	67.0221	48.5295	50.7479	49.762	40.1822	46.5122	48.441	30.7979	40.6261	33.1282	38.9864	37.9983	44.3787	42.0047	42.5837	31.1509	31.1615	31.1751	41.8499	44.5459	54.7314	41.9176	50.4514	57.4657	36.0037	38.2577	47.5654	34.7499	34.9121	40.2118	36.4582	30.5401
590	47.2629	51.211	61.5039	49.3617	53.2801	42.2179	38.2116	38.4213	42.5649	35.3737	47.48	47.5773	37.4337	38.258	44.2363	50.0904	61.8959	66.9971	48.4263	50.5764	49.6236	39.9949	46.3765	48.2464	30.6944	40.4452	33.0637	38.8988	37.9544	44.369	41.8256	42.4601	31.0249	31.1372	31.0531	41.6603	44.4332	54.517	41.7778	50.2194	57.346	35.9006	38.0777	47.4065	34.5951	34.7746	40.0481	36.3903	30.4888
591	47.1693	51.2348	61.2758	49.4429	53.2545	42.2209	38.1333	38.2369	42.4609	35.3206	47.3927	47.4163	37.3865	38.0095	44.0448	49.9407	61.7547	66.9402	48.2754	50.4243	49.54	39.8385	46.2449	48.1062	30.5544	40.2738	33.0845	38.7687	37.932	44.382	41.7226	42.3581	30.8883	31.1575	30.9356	41.5122	44.3242	54.2988	41.5984	50.0989	57.3014	35.8215	38.0016	47.2428	34.4402	34.6181	39.9514	36.3172	30.4693
592	47.0031	50.8829	61.1818	49.4856	53.1862	42.258	38.0135	38.187	42.3771	35.321	47.3353	47.3194	37.3314	37.8383	43.865	49.7647	61.6543	66.907	48.1744	50.2768	49.4388	39.7491	46.1965	47.9941	30.4262	40.1749	33.0937	38.675	37.975	44.4472	41.609	42.3122	30.8079	31.1601	30.8855	41.337	44.2539	54.0777	41.4608	49.9263	57.2658	35.7677	37.8646	47.1202	34.304	34.477	39.8437	36.2762	30.4567
593	46.9561	50.2118	61.2179	49.431	53.1662	42.2082	37.9222	38.1431	42.2417	35.3152	47.2815	47.2132	37.2323	37.7101	43.6557	49.6262	61.4905	66.9005	48.1411	50.263	49.2729	39.7093	46.1968	47.84	30.3475	40.0773	33.132	38.5784	38.0301	44.5515	41.5088	42.203	30.7532	31.1851	30.8567	41.2054	44.2151	53.9358	41.3179	49.8621	57.2423	35.7598	37.7743	47.0109	34.1911	34.4193	39.7274	36.2093	30.4596
594	46.7647	49.3494	61.3491	49.3341	53.1183	42.1967	37.8118	38.1136	42.1825	35.3237	47.1999	47.0443	37.1976	37.6223	43.3454	49.5641	61.3719	66.7949	48.0998	50.1501	49.155	39.7338	46.1969	47.7831	30.3453	40.0375	33.1946	38.5302	38.1687	44.7034	41.4713	42.1419	30.7299	31.2503	30.8495	41.1456	44.1652	53.7907	41.1904	49.8193	57.2376	35.7613	37.7159	46.9386	34.1413	34.4206	39.6982	36.125	30.4875
595	46.6199	48.9287	61.4609	49.2248	53.1141	42.1721	37.7224	38.169	42.1753	35.3675	47.1748	46.9547	37.1343	37.5736	43.0919	49.4906	61.2846	66.6892	48.1199	50.1201	48.9833	39.7312	46.2306	47.7282	30.3854	39.9978	33.2341	38.5185	38.3057	44.8861	41.4748	42.1041	30.7826	31.3123	30.9213	41.0423	44.1448	53.6953	41.1972	49.7197	57.2986	35.8151	37.6824	46.9193	34.1338	34.4461	39.6953	36.1521	30.4804
596	46.5421	49.5861	61.4368	49.1432	53.198	42.1791	37.7509	38.2032	42.1521	35.373	47.1348	46.8995	37.0729	37.4628	43.1855	49.4906	61.2856	66.7102	48.1127	50.0337	48.9438	39.6949	46.2458	47.7106	30.4218	39.9886	33.3368	38.6084	38.4458	45.0546	41.5048	42.0143	30.7614	31.4105	30.9677	40.9833	44.0655	53.6643	41.1703	49.7088	57.3375	35.8306	37.7013	46.9338	34.1618	34.4822	39.7807	36.1712	30.5901
597	46.518	50.7127	61.3367	49.1579	53.2994	42.3069	37.8708	38.2832	42.2361	35.4476	47.2631	46.9051	37.0262	37.3499	43.4044	49.4635	61.2469	66.8936	48.1249	49.9454	48.9895	39.6534	46.3295	47.7528	30.3419	39.9254	33.527	38.691	38.6062	45.2519	41.4984	42.0958	30.7496	31.624	31.0278	40.8827	44.0087	53.5727	41.205	49.7485	57.4274	35.9285	37.7226	46.9125	34.1824	34.4803	39.7922	36.2921	30.683
598	46.5333	51.7887	61.1095	49.3947	53.4514	42.4398	37.9979	38.3494	42.3525	35.5069	47.3545	46.9214	36.9915	37.2561	43.6548	49.4048	61.2053	67.0684	48.0897	49.8316	48.9654	39.5432	46.4626	47.7292	30.2729	39.885	33.7195	38.7886	38.8407	45.4606	41.4419	42.2024	30.7664	31.8407	31.089	40.7471	44.0162	53.4119	41.2549	49.7944	57.5769	36.0205	37.7616	46.9363	34.201	34.5093	39.8582	36.4015	30.7868
599	46.5555	52.325	61.0905	49.6196	53.5588	42.6324	38.0891	38.434	42.4279	35.6004	47.4991	46.9181	36.9195	37.1989	43.7639	49.4229	61.0745	67.2672	48.0602	49.6989	48.9862	39.4906	46.6587	47.7589	30.1907	39.9497	33.9573	38.8376	39.1038	45.789	41.386	42.3383	30.8134	32.102	31.2237	40.6003	44.0313	53.2993	41.3388	49.9049	57.7418	36.084	37.7852	46.9877	34.2159	34.5247	39.8904	36.4514	30.9065
600	46.5339	51.4993	61.1708	49.8023	53.6617	42.7555	38.1605	38.5562	42.5423	35.729	47.5973	46.887	36.9422	37.1784	43.5264	49.3853	61.0337	67.2872	48.0154	49.6398	49.0133	39.5425	46.8551	47.8338	30.2178	40.0084	34.1076	38.9526	39.4387	46.0957	41.3441	42.5508	30.9267	32.3293	31.3962	40.5568	44.0706	53.2188	41.425	49.9602	57.9056	36.1945	37.7893	47.0175	34.2892	34.5641	40.006	36.4942	31.0105
601	46.4454	50.0398	61.2568	49.834	53.7449	42.8483	38.1141	38.7691	42.6759	35.829	47.5233	46.9271	36.9616	37.2003	43.1742	49.438	61.2119	67.2008	48.0121	49.6109	48.9823	39.6421	47.005	47.94	30.3369	40.2173	34.2346	39.1077	39.6707	46.3663	41.4118	42.5875	31.1076	32.509	31.669	40.5728	44.0152	53.2644	41.4798	49.9378	57.9931	36.2264	37.8366	47.1394	34.4219	34.6875	40.1958	36.5037	31.0604
602	46.3263	48.8754	61.4002	49.6859	53.7496	42.8634	38.2131	39.1097	42.9046	35.8908	47.5328	47.0191	36.9471	37.2617	42.8702	49.5044	61.4218	67.1904	48.0441	49.7144	49.0653	39.8632	47.0432	48.1211	30.5424	40.4583	34.3382	39.2635	39.877	46.6034	41.5808	42.6251	31.3448	32.6618	31.9823	40.6414	43.9286	53.4309	41.5339	49.9713	58.0136	36.2179	37.8965	47.27	34.6078	34.8995	40.4495	36.4786	31.1348
603	46.3294	48.6994	61.3775	49.5553	53.7806	42.8426	38.3307	39.3735	43.2118	35.9462	47.4387	47.0711	36.9388	37.2741	42.8251	49.5922	61.7102	67.1584	48.0255	49.7884	49.0769	40.0496	47.0808	48.2957	30.7729	40.6233	34.4379	39.5155	40.0776	46.7746	41.8234	42.6193	31.5644	32.8343	32.2277	40.7214	43.8353	53.5313	41.6173	50.0162	58.0393	36.2389	38.0303	47.4225	34.7967	35.1623	40.7089	36.4621	31.1516
604	46.3368	49.6628	61.312	49.5146	53.8173	42.9336	38.4603	39.5887	43.4623	35.9613	47.427	47.1679	36.8881	37.3329	43.0438	49.735	61.7735	67.2556	48.0024	49.8118	49.0828	40.1641	47.1862	48.4441	30.8802	40.7431	34.6037	39.6873	40.2401	46.9682	41.9459	42.716	31.7025	33.019	32.5096	40.7271	43.8182	53.5679	41.7113	50.1024	58.1842	36.2307	38.2201	47.5862	34.9418	35.3611	40.9499	36.4455	31.2033
605	46.4051	51.0742	61.2098	49.5848	53.8353	43.0086	38.6306	39.7205	43.6717	35.9931	47.4083	47.1835	36.7928	37.3058	43.3918	49.7938	61.7029	67.3626	47.8491	49.773	49.1259	40.167	47.2777	48.5515	30.8592	40.7899	34.699	39.8945	40.4848	47.123	41.9834	42.8786	31.7854	33.166	32.725	40.5903	43.8484	53.561	41.8611	50.2916	58.2962	36.3101	38.3548	47.6733	35.0101	35.5151	41.1512	36.4793	31.2817
606	46.3717	52.0485	61.17	49.6706	53.87	43.0977	38.7675	39.7929	43.7754	35.9936	47.3492	47.1572	36.7318	37.2998	43.6973	49.8043	61.6574	67.3054	47.7507	49.7126	49.1427	40.1028	47.3816	48.6472	30.8381	40.7984	34.7855	40.0973	40.7022	47.3225	41.9644	43.1607	31.8508	33.2605	32.9106	40.4849	43.8245	53.4185	41.9366	50.3655	58.421	36.337	38.443	47.72	35.0652	35.5975	41.2829	36.501	31.3052
607	46.2754	51.7618	61.2331	49.6391	53.8784	43.0672	38.85	39.9442	43.8955	35.9373	47.2961	47.1532	36.6553	37.3301	43.6983	49.8277	61.5375	67.2199	47.7102	49.6385	49.1817	40.0637	47.3862	48.7546	30.7688	40.7973	34.8745	40.2394	40.9271	47.5397	41.9115	43.3915	31.9945	33.3163	33.1003	40.3677	43.7941	53.3159	41.9536	50.4459	58.4514	36.3919	38.5004	47.7702	35.1085	35.6509	41.3949	36.4651	31.3658
608	46.2054	50.7892	61.2239	49.5473	53.8686	43.0095	38.9048	40.1439	43.9899	35.8912	47.2047	47.1603	36.5491	37.2878	43.4217	49.7674	61.6851	67.0879	47.6223	49.5978	49.1575	40.1	47.3395	48.8662	30.8396	40.9257	34.8803	40.399	41.1057	47.6726	41.9433	43.4278	32.2067	33.3707	33.3311	40.3213	43.7032	53.3172	41.9967	50.5327	58.3822	36.4296	38.5321	47.8308	35.1967	35.7786	41.5903	36.4784	31.3621
609	46.167	50.5975	61.2306	49.4335	53.908	42.9825	38.9719	40.3921	44.1594	35.8262	47.1406	47.2262	36.4887	37.2745	43.2749	49.7419	61.8167	66.9624	47.6334	49.6078	49.1633	40.1946	47.293	48.9653	30.9723	41.0429	34.9488	40.5264	41.2449	47.8408	42.0592	43.4594	32.3499	33.4454	33.5584	40.3514	43.6661	53.3845	41.973	50.4928	58.3579	36.3781	38.5495	47.9419	35.2795	35.9101	41.7471	36.4367	31.3739
610	46.1481	51.1641	61.1449	49.4059	53.9207	42.9576	38.983	40.5089	44.3108	35.7986	47.0964	47.2324	36.4155	37.2642	43.3876	49.7427	61.8314	66.9889	47.5504	49.592	49.1483	40.2566	47.2594	49.0288	31.02	41.0894	34.9894	40.6758	41.3509	47.8904	42.1162	43.4799	32.3228	33.5126	33.758	40.2935	43.6916	53.4744	42.0204	50.5286	58.3485	36.4171	38.645	47.9867	35.3396	36.0212	41.8667	36.4113	31.3728
611	46.057	52.0881	61.0384	49.4624	53.918	43.0143	39.0759	40.5593	44.3775	35.7512	47.0644	47.1706	36.3411	37.1941	43.537	49.6922	61.8058	67.0149	47.4085	49.5518	49.1441	40.2063	47.2938	49.0668	31.0237	41.0439	35.0101	40.7738	41.422	47.9056	42.0882	43.5881	32.2995	33.5497	33.9297	40.1746	43.6144	53.4644	42.0633	50.5524	58.3302	36.3405	38.6428	47.9667	35.3281	36.0813	41.948	36.4402	31.4013
612	45.9349	52.3734	60.9782	49.5119	53.8939	42.994	39.1605	40.5728	44.4725	35.6832	47.0277	47.1762	36.2681	37.1183	43.6736	49.7403	61.5946	66.9792	47.3483	49.4558	49.1562	40.1223	47.4005	49.0354	30.9077	40.9937	35.0713	40.8733	41.5085	48.0468	42.0096	43.6956	32.2754	33.6335	34.0059	40.082	43.4737	53.3192	42.0562	50.6244	58.3473	36.2824	38.6355	47.9432	35.2979	36.0702	41.9761	36.4754	31.4426
613	45.84	51.84	60.814	49.5564	53.8215	42.9818	39.1731	40.59	44.5096	35.63	46.9266	47.0748	36.1442	37.0531	43.5176	49.698	61.4742	66.9729	47.289	49.3397	49.1313	40.1162	47.4463	48.9991	30.8638	40.9027	35.136	40.8993	41.6233	48.1443	41.911	43.7857	32.3076	33.6538	34.1188	39.9883	43.3964	53.1602	42.0542	50.6529	58.3431	36.313	38.6514	47.9078	35.2734	36.0455	42.0665	36.3859	31.529
614	45.8059	51.2031	60.675	49.5207	53.7417	43.0158	39.1844	40.6796	44.5328	35.5658	46.8822	47.0552	36.0259	36.9587	43.2518	49.6248	61.4661	66.8873	47.2467	49.2767	49.0719	40.2106	47.4482	49.0254	30.8821	40.995	35.1431	40.8834	41.7499	48.1912	41.865	43.7785	32.4046	33.6777	34.1812	39.9241	43.2801	53.054	41.9721	50.606	58.3737	36.3248	38.6012	47.934	35.2221	36.0612	42.091	36.3585	31.575
615	45.7784	50.7157	60.5731	49.4971	53.6709	42.9696	39.1957	40.7415	44.652	35.5174	46.7529	47.0247	35.8881	36.8842	43.1014	49.5094	61.492	66.8842	47.0841	49.2344	49.0453	40.2333	47.3809	49.0402	30.9517	41.0891	35.1831	40.907	41.8344	48.1761	41.8081	43.777	32.4068	33.6779	34.2081	39.879	43.214	53.0155	41.9566	50.5834	58.4381	36.3215	38.5896	47.973	35.2133	36.1198	42.1878	36.2679	31.539
616	45.739	50.4049	60.4739	49.4558	53.5887	42.94	39.1488	40.8613	44.6989	35.438	46.6327	46.9707	35.7676	36.8203	42.9454	49.4053	61.5171	66.7392	46.9672	49.2057	48.9961	40.2227	47.2391	49.0392	30.9473	41.1174	35.1822	40.9331	41.8643	48.2154	41.7906	43.7729	32.3816	33.6505	34.2843	39.8109	43.1966	52.9562	41.8964	50.4991	58.5021	36.2811	38.5832	48.0335	35.182	36.1827	42.2559	36.1193	31.5309
617	45.6775	50.2586	60.5036	49.3306	53.5602	42.9654	39.0588	40.8847	44.7182	35.3271	46.5643	46.953	35.6529	36.7645	42.8769	49.3191	61.5362	66.6594	46.8804	49.1982	48.9472	40.1606	47.2004	49.0568	30.9351	41.1864	35.1155	40.9651	41.8469	48.224	41.7526	43.6741	32.3824	33.6088	34.3717	39.719	43.1802	52.8993	41.8452	50.4973	58.4666	36.2248	38.5685	48.0729	35.1828	36.2998	42.2946	36.0785	31.4919
618	45.5881	50.2241	60.3885	49.277	53.541	42.9153	39.0337	40.8942	44.7711	35.2841	46.445	46.8659	35.6362	36.7056	42.7912	49.2711	61.545	66.5267	46.7835	49.1064	48.9733	40.1123	47.1125	49.0281	30.87	41.1389	35.0515	41.0117	41.786	48.2452	41.757	43.6653	32.3423	33.542	34.484	39.672	43.1168	52.7807	41.8513	50.499	58.4009	36.1328	38.5981	48.1811	35.184	36.3633	42.3737	36.0363	31.4788
619	45.4569	50.2031	60.2742	49.1359	53.492	42.9001	39.0284	40.9269	44.7672	35.1866	46.3989	46.8091	35.6146	36.6443	42.7065	49.2282	61.5169	66.3646	46.7221	49.022	48.8893	40.0376	47.0796	49.0216	30.7994	41.0946	34.9793	40.9793	41.7779	48.2546	41.7464	43.643	32.2701	33.4716	34.5616	39.56	42.9965	52.7336	41.8388	50.4076	58.239	36.064	38.6254	48.1545	35.1911	36.3636	42.3533	35.9983	31.4417
620	45.3326	50.2525	60.1242	49.1176	53.3717	42.8209	39.0534	40.8937	44.7377	35.0873	46.3277	46.6982	35.5316	36.5964	42.5734	49.1216	61.4075	66.3654	46.6191	48.9758	48.841	39.9672	46.943	48.9893	30.7796	41.0312	34.8907	40.9122	41.8145	48.148	41.7633	43.6712	32.2356	33.435	34.5968	39.5451	42.8945	52.6687	41.7934	50.4315	58.1369	35.9553	38.5933	48.131	35.1845	36.3548	42.3384	35.9669	31.3667
621	45.2318	50.1821	59.8954	49.0331	53.2135	42.7236	39.0192	40.8748	44.7529	35.008	46.2074	46.6533	35.4118	36.4552	42.4527	49.0854	61.2738	66.3124	46.4975	48.9089	48.7588	39.929	46.7828	48.9508	30.7256	40.9519	34.8951	40.9009	41.783	48.0618	41.7443	43.6733	32.1833	33.3864	34.5528	39.5007	42.7695	52.5887	41.7227	50.2936	58.0769	35.8562	38.6003	48.0758	35.1885	36.323	42.3402	35.8731	31.2673
622	45.153	49.9674	59.7602	48.9684	53.1039	42.6974	38.9818	40.8794	44.7345	34.8985	46.1321	46.6167	35.2614	36.367	42.3934	49.0658	61.1828	66.2112	46.4228	48.8393	48.6731	39.8454	46.6696	48.9197	30.6764	40.9442	34.8143	40.8229	41.7262	47.8967	41.64	43.592	32.1531	33.3015	34.5203	39.4313	42.6446	52.5744	41.6618	50.2595	57.9616	35.8042	38.5172	47.9853	35.1464	36.3229	42.2601	35.7805	31.1875
623	45.0668	49.6181	59.674	48.8416	53.0574	42.5575	38.9182	40.7816	44.7067	34.8632	45.9946	46.5016	35.092	36.2384	42.2631	49.0478	61.0659	66.0281	46.334	48.8218	48.6339	39.84	46.5116	48.838	30.6464	40.8762	34.7322	40.7806	41.5991	47.7777	41.5601	43.5381	32.0757	33.1961	34.4843	39.3725	42.6016	52.537	41.475	50.1686	57.8661	35.7302	38.4951	47.9293	35.0955	36.3165	42.2036	35.6693	31.082
624	44.9877	49.0913	59.6192	48.6257	52.9623	42.4459	38.8412	40.7039	44.6795	34.7519	45.8332	46.422	34.9482	36.1714	42.1476	48.9481	61.0256	65.6967	46.2498	48.7412	48.5376	39.7622	46.3933	48.7436	30.656	40.8601	34.5457	40.7762	41.4288	47.6192	41.4567	43.4293	32.0101	33.052	34.4404	39.2695	42.4682	52.495	41.4223	50.0891	57.7748	35.5932	38.3873	47.8724	35.0161	36.2921	42.1991	35.5171	31.0149
625	44.8287	48.7255	59.6011	48.4808	52.8503	42.2458	38.7374	40.6696	44.589	34.5854	45.6623	46.3118	34.7752	36.0863	41.9486	48.8552	60.9634	65.4335	46.1472	48.6654	48.4408	39.6786	46.2355	48.6344	30.6298	40.7455	34.3619	40.6382	41.2321	47.453	41.4095	43.3015	31.9185	32.8824	34.368	39.1921	42.2946	52.4386	41.3179	50.0048	57.5887	35.4638	38.3154	47.7615	34.8945	36.2215	42.1174	35.3184	30.9643
626	44.7622	48.885	59.5054	48.2647	52.6905	42.1103	38.644	40.6005	44.4518	34.3859	45.4009	46.2043	34.5762	35.9854	41.8271	48.6787	60.8735	65.2111	46.0305	48.5631	48.3568	39.5558	46.067	48.558	30.6108	40.6169	34.1484	40.5166	41.0731	47.2614	41.4168	43.1347	31.7915	32.637	34.2382	39.0972	42.1549	52.3298	41.1852	49.8035	57.3964	35.2801	38.2612	47.7453	34.8352	36.1437	42.0668	35.1389	30.844
627	44.7011	49.439	59.3496	48.1244	52.4912	42.0053	38.5135	40.5011	44.2921	34.1605	45.2092	46.0665	34.4346	35.8165	41.8119	48.5819	60.6892	65.0967	45.887	48.4192	48.2256	39.3985	45.842	48.4204	30.4512	40.5116	33.9563	40.431	40.8349	47.006	41.3155	42.9519	31.6503	32.3676	34.0621	38.9338	41.967	52.1543	41.1174	49.7219	57.2093	35.1328	38.1801	47.6762	34.7142	36.0364	41.9214	34.997	30.7338
628	44.5697	49.9478	59.101	47.946	52.3021	41.8667	38.3989	40.3522	44.0784	33.9546	45.103	45.9251	34.2714	35.6882	41.8366	48.4973	60.5923	65	45.6762	48.2073	48.135	39.2235	45.5886	48.2673	30.2076	40.3098	33.8102	40.2571	40.6064	46.7514	41.1916	42.8554	31.4636	32.033	33.9007	38.7767	41.798	51.9307	40.9548	49.5609	56.975	35.0341	38.0824	47.492	34.6141	35.8814	41.721	34.8611	30.5948
629	44.4508	50.1792	58.8678	47.746	52.0954	41.7481	38.2096	40.1249	43.897	33.8146	44.8672	45.776	34.1031	35.5476	41.8044	48.3575	60.3475	64.9258	45.6007	47.9932	48.0799	39.028	45.3461	48.0611	30.0474	40.1041	33.6031	40.0803	40.4121	46.4649	40.9892	42.784	31.2446	31.6964	33.6796	38.6038	41.7045	51.6485	40.7584	49.5258	56.8042	34.8705	37.9108	47.3323	34.4297	35.708	41.5397	34.675	30.3863
630	44.2628	49.8621	58.6296	47.5527	51.8243	41.504	38.0107	39.9379	43.6983	33.6078	44.7348	45.586	33.9227	35.3815	41.646	48.1654	60.1359	64.8	45.4255	47.8554	47.9028	38.876	45.1257	47.7944	29.85	39.8636	33.4268	39.9092	40.1294	46.1581	40.7818	42.6899	31.0526	31.4426	33.4356	38.5113	41.503	51.3788	40.579	49.4145	56.6119	34.7006	37.6953	47.143	34.2163	35.5121	41.2958	34.4537	30.2669
631	44.1675	49.3445	58.4427	47.3647	51.6776	41.3154	37.8235	39.7069	43.4431	33.4384	44.5017	45.4442	33.7459	35.2329	41.3989	47.8957	60.0011	64.5562	45.3958	47.7485	47.7411	38.7434	44.8544	47.6103	29.7495	39.6674	33.2209	39.6247	39.7824	45.8332	40.5974	42.5625	30.8084	31.1817	33.1471	38.3914	41.4069	51.2163	40.3692	49.1751	56.4077	34.51	37.566	46.9946	33.9899	35.2727	41.0727	34.2012	30.0689
632	44.0305	48.8236	58.1784	47.1449	51.4289	41.1047	37.6366	39.4499	43.2149	33.2337	44.2762	45.1641	33.5519	35.1461	41.1118	47.6697	59.8598	64.311	45.3151	47.7251	47.5869	38.5497	44.5657	47.4845	29.6379	39.4691	33.0253	39.3907	39.4837	45.4715	40.4533	42.311	30.5517	30.9693	32.8629	38.2695	41.2297	51.0432	40.1123	48.9622	56.1858	34.2429	37.3931	46.809	33.795	35.0389	40.7987	34.0758	29.926
633	43.9324	48.526	57.9507	46.9303	51.2431	40.9116	37.5137	39.1892	42.9722	32.9872	44.1313	44.9373	33.4187	34.954	40.8098	47.4884	59.7038	63.9472	45.1643	47.6273	47.3619	38.3389	44.2556	47.3311	29.3865	39.3035	32.785	39.1682	39.1177	45.1199	40.3455	42.0719	30.3342	30.7108	32.5267	38.0884	41.0959	50.8495	39.9449	48.7135	55.9734	34.06	37.2629	46.6446	33.5755	34.7894	40.5898	33.9084	29.7373
634	43.7582	48.4283	57.7268	46.7317	50.985	40.7538	37.3536	38.8748	42.7163	32.823	43.8603	44.7521	33.3249	34.7809	40.6347	47.407	59.5177	63.821	44.9984	47.5	47.1813	38.0881	43.7974	47.0721	29.2181	39.0097	32.5449	38.9141	38.8507	44.7735	40.225	41.8335	30.0413	30.4475	32.2237	37.922	40.9859	50.7157	39.7527	48.4645	55.7394	33.8808	37.118	46.4207	33.3351	34.5969	40.3019	33.7617	29.5968
635	43.5668	48.4503	57.5249	46.5472	50.8002	40.6221	37.1313	38.564	42.4404	32.6785	43.6694	44.5455	33.1981	34.5777	40.5344	47.3121	59.2538	63.5406	44.7423	47.33	47.003	37.9367	43.5936	46.8104	28.9488	38.758	32.3178	38.697	38.5972	44.3495	40.0676	41.6377	29.8011	30.1806	31.9561	37.7686	40.8434	50.4897	39.5069	48.2477	55.4361	33.7241	36.9229	46.2114	33.1411	34.3501	39.9951	33.6091	29.5031
636	43.4226	48.4797	57.3802	46.4292	50.6508	40.4633	36.9539	38.2422	42.125	32.5984	43.5424	44.3528	33.0952	34.2827	40.4234	47.1409	59.0583	63.3564	44.614	47.1218	46.7903	37.6919	43.3172	46.5414	28.8111	38.5275	32.0823	38.413	38.2481	44.0427	39.8858	41.4735	29.5399	29.9217	31.6533	37.6463	40.6835	50.3269	39.324	48.0287	55.2208	33.5987	36.7332	45.9911	32.9315	34.1105	39.7359	33.4785	29.3791
637	43.2768	48.2826	57.2167	46.3126	50.4696	40.3385	36.7335	37.9393	41.8269	32.5552	43.3524	44.1343	32.9985	34.1127	40.3203	46.9158	58.7387	63.1513	44.5168	46.95	46.6789	37.4346	43.1376	46.2692	28.6312	38.2767	31.9151	38.1423	38.0047	43.7665	39.6169	41.3185	29.2896	29.7288	31.3214	37.4627	40.5172	50.0914	39.0684	47.7998	55.1134	33.4937	36.5159	45.7416	32.7001	33.909	39.3828	33.4244	29.3099
638	43.1637	47.9689	57.1474	46.1732	50.3499	40.2367	36.5297	37.6437	41.5981	32.4233	43.2297	43.8591	32.8809	33.9596	40.1319	46.6602	58.5622	63.0322	44.4975	46.8595	46.5539	37.2223	43.0213	46.0933	28.4967	38.0256	31.7667	37.8582	37.706	43.5543	39.3952	41.0594	29.0335	29.5986	31.0351	37.3167	40.4277	49.9301	38.9692	47.6057	55.0123	33.3864	36.3797	45.586	32.4748	33.62	39.0889	33.3175	29.1915
639	43.0484	47.6956	57.164	46.1005	50.2357	40.0784	36.3494	37.4238	41.3161	32.3292	43.1684	43.6474	32.8371	33.7636	39.9498	46.4678	58.3664	62.9248	44.4869	46.7685	46.4578	37.041	42.8807	45.8331	28.3285	37.8065	31.6271	37.6427	37.4987	43.4209	39.2449	40.8713	28.7752	29.4635	30.7239	37.2107	40.318	49.7652	38.7501	47.4506	54.9546	33.3423	36.2005	45.4826	32.248	33.4229	38.843	33.187	29.0636
640	42.9325	47.4705	57.1086	46.026	50.2236	40.0129	36.0891	37.1684	40.9734	32.3158	43.0942	43.5264	32.7571	33.6637	39.7166	46.2865	58.1318	62.8937	44.488	46.6598	46.3055	36.8804	42.855	45.5985	28.1608	37.5792	31.5698	37.4397	37.2631	43.3016	39.0602	40.6456	28.6116	29.3387	30.4549	37.1622	40.3439	49.656	38.569	47.2437	54.9918	33.3424	36.078	45.3556	31.9803	33.2344	38.598	33.093	29.0582
641	42.8784	47.2252	57.0807	45.9864	50.1883	40.0675	35.931	36.9998	40.7793	32.2803	43.2	43.3429	32.6789	33.5478	39.5694	46.1993	57.9247	62.8701	44.4413	46.5259	46.1037	36.7213	42.8688	45.3705	28.0198	37.3756	31.5324	37.2514	37.1398	43.2953	38.9841	40.538	28.3441	29.3079	30.2267	37.0982	40.4359	49.5864	38.4593	47.0398	54.9443	33.3412	35.9377	45.2605	31.8686	32.9784	38.3704	33.0724	29.0981
642	42.8359	47.0554	57.0536	46.0304	50.232	40.0795	35.806	36.835	40.5803	32.2935	43.2608	43.2856	32.6642	33.3568	39.4531	46.1251	57.8367	62.7548	44.4458	46.4596	45.9935	36.5083	42.8954	45.3022	27.9153	37.283	31.615	37.1108	36.9825	43.2882	38.8097	40.429	28.1999	29.2088	29.9973	37.0136	40.4806	49.4651	38.4134	46.9063	54.9739	33.3541	35.7756	45.1355	31.7462	32.7816	38.204	33.1515	29.2008
643	42.9279	46.853	56.9874	46.0743	50.2809	40.2004	35.779	36.6896	40.4802	32.3661	43.3392	43.2222	32.6514	33.3311	39.3564	45.9715	57.6974	62.802	44.4252	46.3487	45.9437	36.3709	42.9661	45.2237	27.9138	37.1505	31.7241	36.9555	37.0019	43.3455	38.7259	40.3179	28.0753	29.3342	29.8265	36.9573	40.5209	49.382	38.3818	46.7763	55.0081	33.4035	35.6725	45.0185	31.6687	32.6719	38.0479	33.2087	29.3073
644	42.9353	46.57	57.0309	46.1145	50.4245	40.254	35.7729	36.5419	40.3933	32.43	43.4899	43.1576	32.7051	33.2739	39.2976	46.0442	57.7139	62.8845	44.4502	46.2767	45.9152	36.2905	42.9977	45.166	27.8317	37.137	31.8373	36.8755	37.1208	43.4737	38.7288	40.1962	27.9652	29.4202	29.7258	36.9291	40.4706	49.392	38.3316	46.7176	55.1146	33.3931	35.614	44.9516	31.6482	32.5494	37.9924	33.2756	29.2757
645	42.8543	46.4108	57.1342	46.2505	50.6018	40.3226	35.7527	36.5547	40.341	32.6034	43.5807	43.1712	32.8061	33.3229	39.1756	45.9809	57.7074	63.1419	44.4833	46.209	45.7795	36.3408	43.1508	45.0955	27.8047	37.1363	32.0065	36.8624	37.2775	43.6446	38.7165	40.1562	27.9321	29.5869	29.7228	36.9029	40.4684	49.422	38.3427	46.6558	55.275	33.3798	35.6255	44.934	31.6492	32.6143	38.0356	33.3357	29.3355
646	42.8028	46.3611	57.292	46.3737	50.6729	40.3908	35.7002	36.6002	40.3482	32.7009	43.7168	43.1554	32.8566	33.3572	39.1327	45.934	57.7124	63.3098	44.517	46.1774	45.7604	36.4167	43.2212	45.0109	27.7556	37.1629	32.1567	36.8624	37.4659	43.9086	38.79	40.1576	27.8999	29.8219	29.7401	36.9237	40.5237	49.4883	38.27	46.7129	55.469	33.4306	35.6065	44.9643	31.5963	32.6231	38.0516	33.4405	29.4272
647	42.7761	46.4888	57.5728	46.4771	50.8456	40.5492	35.6787	36.6796	40.4376	32.8625	43.7815	43.2071	32.9561	33.3587	39.2046	45.9295	57.8026	63.5569	44.5767	46.1726	45.7719	36.4206	43.3284	45.0932	27.7663	37.223	32.3769	36.9622	37.6908	44.1494	38.803	40.2147	27.9799	29.9628	29.8342	36.9405	40.6336	49.439	38.2922	46.7417	55.6931	33.5555	35.7108	44.9801	31.6419	32.6371	38.1149	33.5643	29.5359
648	42.8471	46.6161	57.7502	46.611	50.9665	40.708	35.7371	36.8524	40.5725	32.9428	43.9338	43.2813	33.0494	33.3874	39.2901	46.0639	57.9012	63.7337	44.6617	46.2126	45.8225	36.5287	43.555	45.2293	27.8584	37.3094	32.617	37.0524	37.9279	44.4106	38.8441	40.3388	28.0652	30.1879	29.9147	36.9925	40.7434	49.5499	38.3949	46.8134	55.8551	33.7361	35.7674	45.0023	31.6963	32.7166	38.1827	33.6368	29.7066
649	43.057	46.7639	58.0147	46.7178	51.1624	40.8699	35.8396	36.9379	40.7052	33.1324	44.0607	43.4358	33.134	33.4333	39.4512	46.1948	57.9867	63.7883	44.8923	46.2445	46.0505	36.5354	43.7773	45.4153	28.0038	37.4602	32.852	37.1594	38.1768	44.7048	38.885	40.409	28.2231	30.3689	30.0823	37.068	40.918	49.5849	38.4368	46.8618	56.1122	33.8654	35.8638	45.1272	31.7956	32.803	38.3125	33.8129	29.8903
650	43.1247	47.0088	58.1897	46.8346	51.3515	41.0076	35.9982	37.1027	40.9788	33.3244	44.2462	43.6451	33.2287	33.5356	39.5775	46.3322	58.1601	63.9654	44.994	46.4074	46.1359	36.6314	44.0931	45.546	28.1317	37.6548	33.0907	37.3539	38.4355	45.1002	38.9188	40.582	28.4069	30.6127	30.286	37.1551	41.0995	49.7541	38.5664	47.0045	56.3971	34.0242	35.9984	45.2381	31.9889	32.944	38.5159	33.9962	30.0232
651	43.1545	47.1788	58.3502	46.964	51.4977	41.1653	36.1432	37.3607	41.2267	33.5037	44.4468	43.8855	33.3661	33.6471	39.707	46.428	58.273	64.0784	45.115	46.4759	46.2177	36.8153	44.417	45.7502	28.2852	37.8241	33.4188	37.6	38.7995	45.5087	39.0299	40.7374	28.5382	30.9128	30.5295	37.2516	41.2086	49.9281	38.7222	47.1956	56.6408	34.1366	36.1334	45.4286	32.1763	33.1383	38.8091	34.1833	30.1589
652	43.2157	47.5456	58.5853	47.1121	51.7161	41.37	36.3668	37.6131	41.5588	33.7272	44.5949	44.1275	33.4924	33.7888	39.8072	46.4711	58.4108	64.3267	45.1993	46.6569	46.2042	37.0112	44.6745	45.9631	28.3968	38.0193	33.6685	37.8293	39.1329	45.8845	39.1321	40.9525	28.7458	31.1667	30.8275	37.3644	41.3689	50.052	38.8784	47.3862	56.9715	34.3722	36.2825	45.6666	32.3732	33.3705	39.1068	34.4091	30.2732
653	43.2248	47.777	58.8055	47.3321	51.9661	41.6166	36.5266	37.8826	41.8959	33.848	44.9172	44.2873	33.5913	33.9156	40.0378	46.5437	58.6823	64.7047	45.2034	46.7669	46.2761	37.2185	44.9398	46.1231	28.4817	38.2243	34.0112	38.0576	39.424	46.3203	39.3351	41.209	28.9649	31.4716	31.1569	37.4549	41.5228	50.3662	39.096	47.5024	57.2981	34.6113	36.4112	45.9194	32.5206	33.5744	39.3321	34.6083	30.3872
654	43.3221	47.9578	58.9533	47.654	52.211	41.8643	36.7014	38.1883	42.1666	34.037	45.1101	44.4557	33.822	34.0379	40.2453	46.6585	58.8829	65.1343	45.3445	46.8254	46.4294	37.4261	45.1974	46.3773	28.6064	38.4255	34.2791	38.2712	39.7914	46.6267	39.5104	41.4033	29.1564	31.7731	31.4074	37.5052	41.7683	50.5633	39.2753	47.7179	57.5847	34.7995	36.5144	46.2032	32.6914	33.769	39.6819	34.7856	30.62
655	43.4156	47.8812	59.2832	47.8729	52.5083	42.0878	36.8671	38.4953	42.4803	34.2271	45.2717	44.5813	33.9143	34.1982	40.4126	46.8187	59.0025	65.3103	45.4961	46.9199	46.5884	37.663	45.46	46.6355	28.7508	38.6942	34.4922	38.4642	40.0931	46.9516	39.7211	41.6056	29.3554	32.0564	31.754	37.6606	41.957	50.8119	39.4623	47.9199	57.8534	34.8851	36.696	46.4208	32.8998	34.034	39.9576	34.8925	30.8652
656	43.5271	47.5218	59.53	47.9746	52.7172	42.1984	36.9962	38.8315	42.8013	34.4585	45.4592	44.753	34.0146	34.4175	40.474	46.989	59.2721	65.481	45.6373	46.981	46.8079	37.9353	45.7296	46.9304	28.9355	38.9923	34.6656	38.736	40.4386	47.2176	39.9554	41.7748	29.5676	32.2701	32.0494	37.7891	42.0746	51.0825	39.6469	48.0918	58.0931	34.989	36.9248	46.6263	33.1715	34.3114	40.3002	34.8978	31.0065
657	43.7035	47.0231	59.7646	47.9712	52.8517	42.2583	37.1793	39.143	43.0773	34.6294	45.5244	45.0004	34.148	34.6678	40.5061	47.1895	59.5416	65.5546	45.7403	47.1136	46.8823	38.2089	45.9659	47.268	29.1882	39.2812	34.7824	38.9836	40.7251	47.4175	40.1303	41.8867	29.8489	32.4706	32.3976	37.9374	42.121	51.3306	39.8436	48.3275	58.3094	35.0048	37.1795	46.9016	33.4472	34.6307	40.601	34.8554	31.1493
658	43.8512	47.1388	60.0481	47.9446	52.9833	42.2502	37.3847	39.4297	43.3515	34.7223	45.6098	45.2291	34.2125	34.9444	40.6066	47.29	59.9144	65.5727	45.8266	47.3076	46.9348	38.4505	46.1663	47.6293	29.5106	39.6738	34.9073	39.1866	41.0036	47.6097	40.3258	42.0323	30.1544	32.5889	32.7691	38.1672	42.2139	51.6034	40.0278	48.4759	58.5233	35.1565	37.4604	47.2236	33.7042	34.9671	40.9634	34.8705	31.2235
659	43.9888	48.0408	60.1982	47.9761	53.0504	42.3375	37.5054	39.6807	43.6954	34.808	45.809	45.4818	34.3751	35.0119	41.0038	47.3973	60.2574	65.6922	45.8427	47.4094	47.0525	38.5663	46.4052	47.9041	29.6845	39.8395	35.04	39.4166	41.2151	47.8218	40.4197	42.206	30.3525	32.7428	33.0565	38.1594	42.3322	51.8304	40.1422	48.7221	58.7523	35.2659	37.6097	47.4998	33.8779	35.1706	41.3006	35.0519	31.3344
660	44.1463	49.2835	60.3796	48.0676	53.2942	42.4578	37.7746	39.915	43.8438	34.8448	45.8693	45.6571	34.5721	35.1736	41.5038	47.5605	60.3944	65.9144	45.8527	47.3909	47.184	38.616	46.5407	48.1456	29.7331	39.9986	35.2489	39.6011	41.4775	47.9416	40.4698	42.4363	30.4992	32.9255	33.3219	38.2275	42.484	52.0143	40.3326	48.9193	58.9133	35.3533	37.752	47.713	34.0871	35.3283	41.6019	35.1529	31.4745
661	44.2491	50.4916	60.4946	48.1839	53.4479	42.6613	37.9053	40.0585	44.0308	34.9856	46.0063	45.7433	34.6634	35.2411	41.9877	47.7272	60.4144	66.0817	45.9867	47.4116	47.2549	38.625	46.6594	48.2485	29.7328	40.0904	35.4551	39.8062	41.638	48.1193	40.4799	42.6158	30.5685	33.041	33.5474	38.3086	42.7706	52.1332	40.4352	49.1586	59.05	35.5366	37.8337	47.7706	34.2014	35.427	41.7642	35.3436	31.627
662	44.3579	51.0325	60.6143	48.3522	53.612	42.8059	37.9776	40.2396	44.1749	35.098	46.1674	45.8806	34.7174	35.2799	42.32	47.797	60.3847	66.2865	46.0872	47.3899	47.413	38.7072	46.7159	48.3722	29.6566	40.1688	35.638	39.9398	41.8028	48.3372	40.4813	42.9116	30.5982	33.2497	33.7428	38.3164	42.9152	52.2034	40.5537	49.3427	59.2819	35.6165	37.9237	47.8483	34.3469	35.5256	41.9164	35.4979	31.6757
663	44.4949	50.8671	60.7351	48.4567	53.632	42.9223	38.0662	40.4312	44.1915	35.2198	46.2543	46.01	34.7228	35.4007	42.3886	47.8812	60.3534	66.5371	46.2317	47.4663	47.5024	38.7897	46.8067	48.4861	29.6991	40.3507	35.7615	40.0362	41.942	48.5215	40.5284	43.1477	30.7456	33.4004	33.9488	38.5009	43.0493	52.2832	40.7318	49.5099	59.4622	35.7222	38.0207	47.9508	34.4585	35.6602	42.011	35.558	31.7813
664	44.6143	50.5548	60.7395	48.53	53.7362	43.0583	38.1177	40.5922	44.3977	35.2821	46.4078	46.2052	34.7899	35.449	42.3708	47.9477	60.5126	66.7031	46.2834	47.5615	47.558	38.8356	46.9648	48.6627	29.8382	40.5441	35.8763	40.0981	42.0419	48.7829	40.5928	43.3041	30.8669	33.5247	34.1139	38.6062	43.0819	52.4553	40.7746	49.6341	59.7228	35.8267	38.1771	48.0843	34.5845	35.7379	42.2185	35.6005	31.8315
665	44.6197	50.1063	60.8651	48.5974	53.8521	43.2198	38.2236	40.8038	44.5159	35.3912	46.5547	46.3809	34.868	35.6019	42.3355	48.0212	60.742	66.8858	46.3212	47.6497	47.683	38.97	47.0586	48.902	29.9361	40.7167	35.9385	40.2584	42.2135	48.9981	40.7832	43.4781	30.956	33.6582	34.2483	38.6724	43.1301	52.5534	40.8917	49.8168	59.8914	35.8168	38.2819	48.3001	34.623	35.9469	42.5105	35.6526	31.9267
666	44.7184	49.8595	61.0102	48.632	54.0404	43.2255	38.4189	41.0123	44.7341	35.4248	46.7142	46.4876	34.9629	35.7224	42.3424	48.1014	61.0242	67.0271	46.4599	47.7322	47.7131	39.0717	47.1622	49.0926	30.1025	40.9146	36.1101	40.3525	42.3344	49.1218	40.9087	43.4367	31.0413	33.7334	34.4197	38.792	43.1739	52.6906	40.9781	49.996	60.0746	35.9559	38.4505	48.5484	34.6811	36.0845	42.6664	35.7307	32.1406
667	44.7496	49.8513	61.2275	48.7233	54.1197	43.3193	38.5213	41.1672	44.9848	35.414	46.8709	46.6396	35.0859	35.8681	42.3738	48.2081	61.3131	67.1023	46.4843	47.8549	47.7947	39.1826	47.2208	49.2606	30.2036	41.0624	36.3127	40.5095	42.5085	49.2075	41.0626	43.5127	31.0872	33.79	34.5704	38.8586	43.2937	52.8301	40.979	50.1052	60.183	35.9422	38.5758	48.7598	34.8008	36.2271	42.7493	35.8418	32.1626
668	44.8098	50.0143	61.5065	48.8101	54.2205	43.3547	38.5403	41.2455	45.1167	35.5118	46.9898	46.7536	35.1371	36.0363	42.5073	48.1829	61.4409	67.2175	46.689	47.9017	47.9729	39.3605	47.3357	49.4153	30.2755	41.1717	36.4731	40.5466	42.6638	49.3222	41.1276	43.507	31.1185	33.9295	34.7063	38.9309	43.4339	53.0015	41.0436	50.1524	60.4188	36.0267	38.5705	48.8491	34.8973	36.432	42.9014	35.9133	32.2563
669	44.8826	50.2799	61.7064	48.8747	54.3017	43.4705	38.6477	41.3349	45.3018	35.585	47.1153	46.8396	35.1531	36.2493	42.7607	48.2653	61.6269	67.3252	46.7184	47.984	48.1155	39.4535	47.4192	49.5437	30.3649	41.3545	36.683	40.6574	42.7527	49.4739	41.1288	43.6345	31.1821	34.0205	34.9	39.0264	43.5753	53.2393	41.1113	50.2498	60.6483	36.1681	38.6516	49.1038	35.0268	36.5988	43.0005	35.9656	32.359
670	45.0073	50.5558	61.8388	48.958	54.4978	43.6925	38.7173	41.3768	45.4028	35.7094	47.167	47.0009	35.2081	36.3137	42.9622	48.3878	61.7238	67.4167	46.7963	48.0888	48.251	39.5585	47.6339	49.6686	30.4178	41.3852	36.7011	40.6703	42.8441	49.5884	41.2072	43.8015	31.2524	34.1719	35.0554	39.1447	43.7959	53.4201	41.1755	50.3079	60.7976	36.2714	38.6593	49.1909	35.0534	36.7925	43.1791	36.0842	32.4039
671	45.0984	50.8796	62.0297	49.046	54.6475	43.8852	38.9575	41.5272	45.6286	35.8157	47.2905	47.2047	35.2213	36.3036	43.2531	48.4539	61.8056	67.5417	46.7901	48.3032	48.3198	39.6662	47.8504	49.7094	30.4474	41.5356	36.8111	40.7539	43.0052	49.645	41.3246	43.9137	31.2487	34.2606	35.1735	39.2299	43.9248	53.709	41.2387	50.4071	61.0293	36.3359	38.7367	49.3567	35.1549	36.9702	43.5168	36.1971	32.4743
672	45.2532	51.1305	62.1439	49.142	54.7831	44.0883	39.125	41.6954	45.845	35.9976	47.4059	47.3398	35.314	36.4076	43.3915	48.5342	61.9409	67.769	46.8324	48.3508	48.3402	39.7174	48.0857	49.9393	30.5401	41.675	37.0035	40.9184	43.0685	49.744	41.2605	44.071	31.2708	34.2672	35.2752	39.2649	44.0339	53.8689	41.3335	50.4959	61.2739	36.3811	38.7914	49.511	35.1977	37.0979	43.6281	36.2543	32.5183
673	45.3728	51.3129	62.4318	49.2203	54.97	44.2469	39.1472	41.8181	46.0128	35.9911	47.5845	47.5846	35.5531	36.4498	43.4878	48.5304	62.1357	68.1511	46.8848	48.3942	48.3686	39.9335	48.3566	50.1601	30.6084	41.8381	37.1734	40.9121	43.1183	49.9046	41.3049	44.1057	31.3368	34.3769	35.3328	39.2754	44.1313	54.0538	41.3596	50.5431	61.521	36.4531	38.9069	49.5602	35.3066	37.2118	43.7911	36.3383	32.5563
674	45.5546	51.3778	62.5768	49.3725	55.0853	44.3241	39.2354	42.0279	46.2566	36.1695	47.7531	47.7984	35.7268	36.5584	43.6122	48.538	62.1625	68.5191	46.9624	48.4077	48.3663	40.0044	48.4592	50.406	30.6397	41.9567	37.3065	40.9481	43.2366	50.0248	41.3459	44.2208	31.4099	34.4103	35.4463	39.2894	44.2805	54.1878	41.4459	50.613	61.7309	36.4554	39.0142	49.6701	35.394	37.2304	43.9921	36.4163	32.5901
675	45.7063	51.2468	62.8004	49.4183	55.2427	44.439	39.2449	42.1131	46.3016	36.1673	47.976	47.893	35.9059	36.6856	43.7021	48.6067	62.3195	68.7196	47.1425	48.4676	48.4996	40.0098	48.5904	50.5281	30.7687	42.0437	37.4403	40.977	43.3107	50.1522	41.4161	44.2584	31.5226	34.4852	35.6075	39.4931	44.4377	54.2949	41.515	50.7314	62.0798	36.5254	39.156	49.7291	35.461	37.2629	44.0775	36.5662	32.7111
676	45.7936	51.0262	62.9579	49.5497	55.4403	44.5759	39.2468	42.1428	46.3879	36.3108	48.2182	48.0459	35.9384	36.8032	43.926	48.7142	62.5151	68.8982	47.2712	48.5974	48.5157	40.0429	48.767	50.5894	30.8426	42.2362	37.4876	40.9852	43.4253	50.2335	41.6596	44.4636	31.5968	34.6427	35.7102	39.5938	44.5125	54.4429	41.6748	50.8152	62.2738	36.5822	39.2938	49.7958	35.482	37.3679	44.2486	36.6684	32.8581
677	45.8881	50.7273	63.2272	49.537	55.5487	44.7033	39.2883	42.2502	46.5202	36.4895	48.3649	48.0735	36.0264	37.0268	43.9226	48.8967	62.7368	69.0256	47.4186	48.7496	48.3931	40.1187	48.8868	50.7415	30.9185	42.3526	37.6728	41.08	43.6185	50.4066	41.6793	44.597	31.7463	34.742	35.8204	39.7007	44.717	54.7231	41.6995	50.9089	62.4476	36.544	39.3755	49.9573	35.5148	37.3746	44.4119	36.7162	33.0174
678	45.942	50.5702	63.4892	49.4786	55.6204	44.8572	39.3661	42.3605	46.5452	36.5896	48.455	48.1832	36.044	37.1853	43.989	49.0354	62.9739	69.0091	47.5166	48.809	48.5102	40.251	49.2023	50.8863	30.9386	42.539	37.7845	41.2631	43.7387	50.6217	41.709	44.6756	31.8826	34.881	35.9414	39.9756	44.8235	55.0664	41.8714	51.044	62.4951	36.6541	39.4176	50.1989	35.7225	37.6147	44.5413	36.7377	33.1618
679	46.0628	50.7792	63.6501	49.4955	55.803	44.9183	39.4592	42.4955	46.6611	36.6764	48.4886	48.5084	36.1663	37.3417	44.0561	49.1782	63.172	69.1077	47.6433	48.9783	48.6163	40.4044	49.3512	51.2562	30.9765	42.7051	37.8971	41.3299	43.8761	50.7522	41.8086	44.7229	32.0008	35.0121	36.0551	40.0554	44.9932	55.3726	42.0043	51.2764	62.5967	36.7499	39.4963	50.4075	35.82	37.7337	44.6499	36.7886	33.2871
680	46.2899	51.3378	63.8245	49.4951	55.8622	44.9578	39.4587	42.705	46.846	36.6456	48.6164	48.7941	36.2696	37.4485	44.3781	49.3107	63.2927	69.2095	47.7367	49.0687	48.8032	40.5637	49.4586	51.4699	31.0524	42.8761	38.0388	41.4133	43.9644	50.818	41.8896	44.7552	31.9858	35.1102	36.1721	40.1823	45.1384	55.5547	42.106	51.4217	62.7484	36.909	39.585	50.6788	35.9926	37.9403	44.813	36.8096	33.3601
681	46.4791	52.2286	63.9601	49.647	55.9148	44.9635	39.6726	42.7507	46.9725	36.7208	48.7401	49.0362	36.4648	37.5197	44.7068	49.3117	63.457	69.4583	47.7267	49.1541	48.9796	40.6482	49.5937	51.7065	31.1245	42.9699	38.1267	41.4754	44.0694	50.861	42.0301	44.933	31.9989	35.1549	36.2458	40.2833	45.33	55.7457	42.1316	51.5512	62.902	36.9696	39.7374	50.7693	36.0089	38.1389	45.0721	36.8077	33.377
682	46.6787	53.207	64.143	49.7518	56.0329	45.1004	39.7334	42.8885	47.223	36.8528	48.9219	49.2056	36.6748	37.6683	45.0944	49.4518	63.5717	69.6272	47.7991	49.2224	49.1051	40.6906	49.6557	51.8282	31.1709	43.1172	38.2564	41.5481	44.104	50.8918	42.0819	45.0632	31.9164	35.242	36.3782	40.276	45.4072	55.7877	42.232	51.6826	63.0729	36.9969	39.792	50.8212	36.0708	38.1365	45.2351	36.9005	33.3908
683	46.7566	53.8032	64.2864	49.9198	56.1617	45.2641	39.8605	42.9849	47.3733	36.8993	49.035	49.3171	36.8205	37.8039	45.3703	49.4812	63.6132	69.8885	47.7487	49.1108	49.2366	40.765	49.7861	51.9627	31.1402	43.1355	38.3781	41.6075	44.1389	50.906	42.1118	45.2236	31.8772	35.1642	36.459	40.3155	45.4509	55.9029	42.2463	51.7748	63.252	37.0393	39.88	50.8706	36.0798	38.1733	45.3552	36.9379	33.4644
684	46.7745	53.9127	64.427	49.9059	56.3549	45.3361	39.9294	43.1218	47.4221	36.997	49.1756	49.4369	36.8983	37.8669	45.5046	49.5214	63.7314	69.9855	47.7	49.0864	49.2534	40.6543	49.9507	51.9826	31.1921	43.1873	38.5318	41.576	44.257	51.0477	42.1435	45.3418	31.9476	35.2403	36.5736	40.4106	45.5692	56.0292	42.2692	51.8251	63.4348	37.0724	39.8854	51.0755	36.1454	38.2512	45.3834	37.0456	33.4848
685	46.8553	53.3375	64.5757	49.9049	56.4817	45.3815	39.8767	43.247	47.5363	36.9119	49.1933	49.6101	36.9179	38.0237	45.5978	49.6239	63.7684	69.9908	47.7944	49.1529	49.2223	40.7126	50.1516	52.1489	31.2253	43.2962	38.6443	41.6584	44.3222	51.1152	42.1351	45.4579	31.996	35.2796	36.6995	40.5182	45.6802	56.1659	42.3907	51.9925	63.5708	37.2164	39.9698	51.1949	36.1812	38.345	45.4067	37.1125	33.5494
686	46.9065	52.672	64.8487	49.8845	56.625	45.3522	39.8905	43.3573	47.5922	36.9246	49.469	49.7831	36.9629	38.2604	45.6036	49.6852	63.9922	70.0392	47.7836	49.2406	49.2508	40.8115	50.2223	52.2812	31.2949	43.4722	38.7961	41.6568	44.3954	51.2585	42.3247	45.588	32.0947	35.3566	36.7995	40.5943	45.7595	56.365	42.5024	51.9942	63.7296	37.2297	40.0663	51.2934	36.2852	38.4025	45.4745	37.1701	33.6868
687	46.9259	52.6662	65.0739	49.9025	56.7313	45.4103	39.9605	43.4744	47.7706	37.1401	49.595	49.973	37.1689	38.415	45.7437	49.7351	64.0765	70.2147	48.0044	49.3269	49.2931	40.9491	50.4359	52.5317	31.3846	43.6513	38.883	41.7353	44.5288	51.3689	42.4202	45.7592	32.1346	35.5017	36.9247	40.8192	45.9658	56.593	42.6309	52.1821	63.9315	37.243	40.1713	51.4882	36.4231	38.4574	45.634	37.2066	33.775
688	47.0192	53.0831	65.3667	49.9445	56.835	45.6141	40.0513	43.5338	47.8728	37.2965	49.8524	50.0854	37.1994	38.5855	45.9451	49.7666	64.1562	70.5394	48.0975	49.3876	49.5051	41.0298	50.5706	52.6854	31.4556	43.8192	38.9843	41.7228	44.5733	51.567	42.487	45.735	32.1002	35.5562	37.0045	40.8759	46.078	56.6843	42.6412	52.3271	64.0344	37.3044	40.1579	51.5955	36.4511	38.4819	45.779	37.3995	33.8816
689	47.1093	53.7938	65.5596	50.0486	57.0247	45.8802	40.0795	43.5506	47.9788	37.4319	50.1221	50.2043	37.5027	38.6664	46.1929	49.7888	64.2269	70.9072	48.3171	49.3982	49.6336	41.0042	50.8689	52.7717	31.5812	43.8522	39.1249	41.7428	44.6377	51.6341	42.4132	45.781	32.0626	35.599	37.0734	40.9169	46.1197	56.743	42.6601	52.3918	64.2992	37.4389	40.205	51.7978	36.4829	38.5246	45.8915	37.6213	33.9438
690	47.3263	54.4133	65.7382	50.2165	57.2103	46.0789	40.0555	43.6257	47.9719	37.5226	50.4152	50.3524	37.6044	38.724	46.4677	49.8288	64.177	71.3155	48.4752	49.4965	49.7074	41.0692	51.1308	52.9654	31.6672	43.9342	39.4036	41.7601	44.8021	51.8099	42.3019	45.7116	32.1041	35.7114	37.108	40.877	46.3502	56.9429	42.6915	52.5304	64.6959	37.5581	40.2627	51.8603	36.4429	38.7704	46.0595	37.8143	34.0156
691	47.4999	54.5704	66.008	50.4401	57.4352	46.2899	40.141	43.6295	48.0317	37.6414	50.6223	50.4428	37.7005	38.9783	46.7378	49.9768	64.3225	71.5999	48.5772	49.5683	49.8069	41.1726	51.3539	53.1593	31.8046	44.1305	39.6477	41.8378	44.9702	51.9361	42.3559	45.7926	32.2465	35.9148	37.3203	40.9598	46.4902	57.1614	42.7877	52.6316	64.923	37.7063	40.4886	51.9911	36.5374	38.9128	46.2333	37.9607	34.2614
692	47.5483	54.7817	66.3088	50.7005	57.6191	46.433	40.2523	43.7615	48.1455	37.9652	50.8787	50.6361	37.821	39.0237	46.9039	50.0692	64.4341	71.9447	48.7354	49.7011	49.8879	41.413	51.613	53.349	31.8927	44.3006	39.9201	41.9491	45.1448	52.1865	42.4704	46.0023	32.3812	36.1613	37.4753	41.1731	46.827	57.4904	42.9352	52.7434	65.2063	37.7059	40.6209	52.0968	36.6771	39.0834	46.353	38.112	34.4916
693	47.7972	54.7038	66.6119	50.9916	57.7913	46.8007	40.4821	43.903	48.3207	38.212	51.0731	50.8063	37.8736	39.0828	47.0901	50.157	64.6148	72.2914	48.9462	49.8952	49.883	41.4537	51.8053	53.4775	31.9294	44.5388	40.2308	42.0681	45.4357	52.4572	42.4836	46.2635	32.5519	36.3947	37.5825	41.3617	47.0654	57.7562	43.0692	52.8801	65.5674	37.9217	40.7123	52.3104	36.7954	39.1506	46.4803	38.2265	34.6424
694	47.8535	54.4207	66.9937	51.2199	58.0899	47.0767	40.6083	44.1556	48.5843	38.5282	51.37	51.1654	38.0228	39.2311	47.1588	50.2402	65.0137	72.6166	49.0836	50.1663	49.9827	41.6207	52.1754	53.6461	32.0249	44.7511	40.572	42.1782	45.6113	52.757	42.6092	46.4861	32.7012	36.6373	37.7414	41.5038	47.3678	58.1445	43.0861	52.9987	65.9488	38.1056	40.8852	52.6371	36.9397	39.2779	46.648	38.4747	34.8824
695	48.0759	53.793	67.4259	51.4358	58.3664	47.2486	40.5525	44.3473	48.8592	38.7359	51.6302	51.5346	38.2142	39.4327	47.0709	50.4444	65.3381	72.8319	49.2135	50.4681	50.0071	41.7151	52.3963	54.0641	32.169	44.9611	40.7923	42.2412	45.7515	52.9546	42.7741	46.7012	32.7479	36.8329	37.8457	41.6105	47.6709	58.5875	43.2749	53.0716	66.234	38.3019	40.9353	52.8987	37.0745	39.5128	46.8748	38.5001	35.0813
696	48.2951	52.8229	67.8426	51.4545	58.5512	47.3326	40.7065	44.6988	49.1538	38.8743	51.75	52.0329	38.3923	39.7748	46.9744	50.5645	65.628	72.8429	49.3582	50.6443	50.2063	41.9084	52.6208	54.4318	32.3482	45.2725	40.8986	42.3766	45.8876	53.1547	43.0404	46.7083	32.9117	36.977	38.115	41.7547	47.8119	59.0501	43.4987	53.2837	66.5989	38.406	41.0953	53.2124	37.1776	39.7074	47.166	38.5548	35.2797
697	48.5228	52.3366	68.1291	51.3735	58.7939	47.2151	40.8501	44.9244	49.4827	38.9923	51.7941	52.4196	38.5853	40.0375	47.0221	50.7162	66.0767	72.7468	49.5014	50.8529	50.3078	42.1843	52.7118	54.816	32.4997	45.5798	40.9016	42.4392	45.9894	53.3691	43.4212	46.7886	33.0586	37.0336	38.41	42.0043	48.01	59.5377	43.6925	53.4576	66.6426	38.42	41.3247	53.5262	37.4217	39.9661	47.5626	38.5596	35.357
698	48.7854	53.1318	68.4525	51.2646	58.9415	47.2066	40.9949	45.1563	49.7879	38.9463	51.7793	52.7165	38.8241	40.2548	47.3692	50.8974	66.5556	72.7893	49.6004	50.8529	50.5985	42.3761	52.8962	55.0825	32.5754	45.7828	40.9377	42.5257	46.1038	53.4728	43.646	46.9005	33.1918	37.0635	38.7147	42.2963	48.123	59.9079	43.8606	53.7104	66.7824	38.465	41.5099	53.8496	37.6127	40.2427	48.0416	38.5699	35.3337
699	49.0696	55.1096	68.6734	51.1756	59.2691	47.3603	41.182	45.2963	50.011	38.9483	51.9393	52.9134	38.9674	40.4716	48.0776	50.9545	66.7614	72.9079	49.7323	51.014	50.7962	42.5053	53.0042	55.2776	32.7445	45.9161	41.0414	42.8249	46.214	53.6135	43.731	47.089	33.3059	37.0764	38.9087	42.4478	48.1233	60.1167	43.8728	54.0324	66.8729	38.4588	41.6226	53.9878	37.6938	40.4237	48.316	38.714	35.2859
700	49.1307	57.3268	68.7915	51.2599	59.4689	47.3924	41.3622	45.4459	50.1855	39.0317	52.1507	53.0505	39.0437	40.4815	48.9626	51.1153	66.7517	73.0741	49.7532	51.1126	50.9489	42.4993	53.1836	55.3736	32.758	45.9073	41.1906	43.0295	46.4293	53.8216	43.6432	47.3527	33.2819	37.1604	38.9632	42.4839	48.2929	60.2039	43.926	54.2876	67.1442	38.5558	41.8049	54.1895	37.8494	40.4917	48.501	38.7763	35.3676
[truncated: 79 more columns]

## Sheet: key
Values represent the mean of 9 spectra per egg. Sample names (e.g., "mean1_101_Aa5") designate measurement order (1 = initial, 2 = after 4 days, 3 = after 8 days), nest id, species (Aa = Acrocephalus arundinaceus, great reed warbler; C = Cuculus canorus, common cuckoo), and egg id.
